# Supplementary material for: Asprosin induces vascular endothelial-to-mesenchymal transition in diabetic lower extremity peripheral artery disease
Source: Cardiovasc Diabetol. 2022 Feb 15;21:25. doi: 10.1186/s12933-022-01457-0 (PMC8848671; doi:10.1186/s12933-022-01457-0)
Supplement: Supplementary file 2 — Additional file 2: Table S2. The differentially expressed metabolites in serums from participants using One-way ANOVA. [file 12933_2022_1457_MOESM2_ESM.xlsx]

## Sheet: file explanation
Table Header	Description
MS2 name	The name of the substance obtained by qualitative matching analysis of secondary mass spectrometry
MS2 score	The score of the substance obtained by qualitative matching analysis of secondary mass spectrometry，and the higher the better in the range from 0 to 1.
rt	The remaining time of the substance in the color spectrum.
mz	The mass ratio of the substance feature ions
type	The match model of the substance, including forward and reverse.
CAS	The CAS number of the substance
KEGG COMPOUND ID	The ID of the substance in KEGG COMPOUND databese.
HMDB	The ID of the substance in HMDB databese.
Super.Class	The secondary classification of the substance in the HMDB databese.
Class	The third classification of the substance in the HMDB databese.
Sub.Class	The fourth classification of the substance in the HMDB databese.
MEAN XX	The relative quantitative mean of the substance in each experimental group.
P-VALUE	The P-value obtained by the one-way ANOVA test of the substance in the group comparison. The P-value is the probability that the hypothesis is correct but rejected, and is a test probability of the sample data.
Q-VALUE	The hypothesis test statistic (P-value) is the result of multiple hypothesis test corrections. The Q- value is the probability of being rejected but correct. It is a test probability of the inference obtained from the statistical test.
Front color	The red color shows the relative quantitative mean of the substance among the three groups is : DM+PAD >DM>NC; while the bule color shows the the relative quantitative mean of the substance among the three groups is : DM+PAD<DM<NC.

## Sheet: Sheet1
MS2 name	MS2 score	rt	mz	type	CAS	KEGG COMPOUND ID	HMDB	Super.Class	Class	Sub.Class	Mean NC	Mean DM	Mean DM+PAD	ANOVA P-VALUE	Q-VALUE
D-Proline	0.999991	325.113	116.071	forward	344-25-2	C00763	HMDB0003411	Organic acids and derivatives	Carboxylic acids and derivatives	Amino acids, peptides, and analogues	0.00348382	0.00389678	0.00473108	0.000369355	0.017536
L-Norleucine	0.99997	291.685	130.087	forward	327-57-1	C01933	HMDB0001645	Organic acids and derivatives	Carboxylic acids and derivatives	Amino acids, peptides, and analogues	0.000788	0.0010361	0.00111401	0.000109094	0.00968514
L-Valine	0.999729	316.541	116.071	forward	72-18-4	C00183	HMDB0000883	Organic acids and derivatives	Carboxylic acids and derivatives	Amino acids, peptides, and analogues	0.00107329	0.00134192	0.00139918	0.000210421	0.0125053
Ornithine	0.999173	522.784	133.097	forward	3184-13-2	C00077	HMDB0000214	Organic acids and derivatives	Carboxylic acids and derivatives	Amino acids, peptides, and analogues	0.000243616	0.000303048	0.000338772	0.000223429	0.0128534
L-Isoleucine	0.998852	291.5	132.102	forward	73-32-5	C00407	HMDB0000172	Organic acids and derivatives	Carboxylic acids and derivatives	Amino acids, peptides, and analogues	0.00155643	0.00201277	0.00212673	0.000152209	0.0112839
Piperidine	0.99792	281.075	86.0967	forward	110-89-4	C01746	HMDB0034301	Organoheterocyclic compounds	Piperidines		0.000749321	0.000978123	0.00102373	0.000966575	0.0292044
L-Proline	0.997168	325.811	114.055	forward	147-85-3	C00148	HMDB0000162	Organic acids and derivatives	Carboxylic acids and derivatives	Amino acids, peptides, and analogues	0.000533806	0.00061399	0.000989877	3.34083e-05	0.00490284
L-Phenylalanine	0.996954	276.133	166.086	forward	63-91-2	C00079	HMDB0000159	Organic acids and derivatives	Carboxylic acids and derivatives	Amino acids, peptides, and analogues	0.00169045	0.0019756	0.00232996	0.000419293	0.018612
Threonic acid	0.982348	327.247	135.029	forward	734111	C01620	HMDB0000943	Organic oxygen compounds	Organooxygen compounds	Carbohydrates and carbohydrate conjugates	0.000116657	0.000120714	0.000197563	0.00136651	0.0347229
L-Serine	0.980309	393.143	104.035	forward	56-45-1	C00065	HMDB0000187	Organic acids and derivatives	Carboxylic acids and derivatives	Amino acids, peptides, and analogues	3.42438e-05	4.80651e-05	5.86337e-05	3.45355e-06	0.00129271
L-Threonine	0.978855	370.824	120.066	forward	72-19-5	C00188	HMDB0000167	Organic acids and derivatives	Carboxylic acids and derivatives	Amino acids, peptides, and analogues	4.94607e-05	7.38354e-05	8.92247e-05	5.89702e-06	0.00169622
Citrulline	0.967271	407.745	174.088	forward	372-75-8	C00327	HMDB0000904	Organic acids and derivatives	Carboxylic acids and derivatives	Amino acids, peptides, and analogues	1.26174e-05	1.85123e-05	2.63581e-05	2.48407e-05	0.00396954
Glyceric acid	0.962811	320.651	105.019	forward	473-81-4	C00258	HMDB0000139	Organic oxygen compounds	Organooxygen compounds	Carbohydrates and carbohydrate conjugates	4.88032e-05	8.24237e-05	8.81248e-05	0.000222859	0.0128534
D-Glucuronic acid	0.957631	407.406	193.035	forward	1700908	C00191	HMDB0000127	Organic oxygen compounds	Organooxygen compounds	Carbohydrates and carbohydrate conjugates	8.6398e-06	1.07e-05	2.01066e-05	0.00101691	0.0297123
L-Glutamic acid	0.952241	416.923	148.06	forward	56-86-0	C00025	HMDB0000148	Organic acids and derivatives	Carboxylic acids and derivatives	Amino acids, peptides, and analogues	1.47696e-05	3.27322e-05	5.66966e-05	0.00159507	0.0377053
N-Acetyl-a-neuraminic acid	0.904912	390.778	308.099	forward	21646-00-4	C19909	HMDB0000773	Organic oxygen compounds	Organooxygen compounds	Carbohydrates and carbohydrate conjugates	3.21429e-07	4.37663e-07	8.06619e-07	0.000715007	0.0253281
Protein serine	0.894034	393.123	106.05	forward	302-84-1		HMDB0062263	Organic acids and derivatives	Carboxylic acids and derivatives	Amino acids, peptides, and analogues	1.13776e-05	2.05479e-05	2.45874e-05	8.87853e-07	0.000709394
Isovalerylglutamic acid	0.849697	260.394	232.117	forward	80154-63-8		HMDB0000726	Organic acids and derivatives	Carboxylic acids and derivatives	Amino acids, peptides, and analogues	2.89193e-06	6.10512e-06	6.62939e-06	0.00135839	0.034639
L-Targinine	0.836959	514.448	189.134	forward	17035-90-4	C03884	HMDB0029416	Organic acids and derivatives	Carboxylic acids and derivatives	Amino acids, peptides, and analogues	3.85936e-06	5.03255e-06	6.1212e-06	5.83008e-05	0.00710823
4-Amino-2-methylenebutanoic acid	0.767897	383.668	116.071	forward	65370-67-4		HMDB0030409	Organic acids and derivatives	Carboxylic acids and derivatives	Amino acids, peptides, and analogues	2.13213e-05	2.59059e-05	4.54581e-05	2.41009e-05	0.00393886
Vinylacetylglycine	0.71066	253.987	144.065	forward	73122-61-9		HMDB0000894	Organic acids and derivatives	Carboxylic acids and derivatives	Amino acids, peptides, and analogues	4.52257e-05	7.31896e-05	8.82448e-05	0.0018201	0.0407737
SM(d17:1/24:1(15Z))	0.709575	195.977	799.665	forward			HMDB0011696	Lipids and lipid-like molecules	Sphingolipids	Phosphosphingolipids	0.000225274	0.000192042	0.000160178	0.00222468	0.0466404
3,7-Dimethyluric acid	0.706439	366.13	195.051	forward	13087-49-5		HMDB0001982	Organoheterocyclic compounds	Imidazopyrimidines	Purines and purine derivatives	7.47297e-06	1.12004e-05	1.28478e-05	0.00102057	0.0297123
L-Kynurenine	0.704054	280.866	207.077	forward	2922-83-0	C00328	HMDB0000684	Organic oxygen compounds	Organooxygen compounds	Carbonyl compounds	1.23512e-06	1.25298e-06	2.05916e-06	1.44905e-05	0.00267183
SM(d16:1/24:1(15Z))	0.68946	196.167	785.65	forward			HMDB0011694	Lipids and lipid-like molecules	Sphingolipids	Phosphosphingolipids	0.000803277	0.000652096	0.000539695	0.000570152	0.0224042
N-Acetylserine	0.672003	417.482	146.045	forward	16354-58-8		HMDB0002931	Organic acids and derivatives	Carboxylic acids and derivatives	Amino acids, peptides, and analogues	8.21542e-06	1.62007e-05	2.95587e-05	0.00174069	0.0394868
Citraconic acid	0.647791	122.264	129.019	forward	498-23-7	C02226	HMDB0000634	Lipids and lipid-like molecules	Fatty Acyls	Fatty acids and conjugates	0.000207102	0.000186395	7.5311e-05	0.000631627	0.0235825
Aminoacetone	0.641019	370.649	74.0604	forward	298-08-8	C01888	HMDB0002134	Organic oxygen compounds	Organooxygen compounds	Carbonyl compounds	3.37495e-06	5.5261e-06	5.81668e-06	0.000122298	0.00977162
(E)-Monocrotophos	0.628424	114.441	224.066	forward	6923-22-4	C18663	HMDB0031805	Organophosphorus compounds	Organic phosphoric acids and derivatives	Phosphate esters	5.02014e-07	6.7277e-07	1.21277e-06	0.00107068	0.030633
D-Asparagine	0.538924	395.499	133.061	forward	2058-58-4	C01905	HMDB0033780	Organic acids and derivatives	Carboxylic acids and derivatives	Amino acids, peptides, and analogues	7.34699e-06	1.24097e-05	1.64242e-05	5.1081e-08	0.000315534
Indole-3-methyl acetate	0.501073	275.986	190.086	forward	1912-33-0		HMDB0029738	Organoheterocyclic compounds	Indoles and derivatives	Indolyl carboxylic acids and derivatives	4.83678e-06	5.48741e-06	6.92813e-06	0.00074224	0.0256608
