# Supplementary material for: Asprosin induces vascular endothelial-to-mesenchymal transition in diabetic lower extremity peripheral artery disease
Source: Cardiovasc Diabetol. 2022 Feb 15;21:25. doi: 10.1186/s12933-022-01457-0 (PMC8848671; doi:10.1186/s12933-022-01457-0)
Supplement: Supplementary file 3 — Additional file 3: Table S3. The 59 differentially expressed metabolites that exist simultaneously in DM + PAD group compared to both DM and NC group. [file 12933_2022_1457_MOESM3_ESM.xlsx]

## Sheet: file explanation
Table Header	Description
MS2 name	The name of the substance obtained by qualitative matching analysis of secondary mass spectrometry
MS2 score	The score of the substance obtained by qualitative matching analysis of secondary mass spectrometry，and the higher the better in the range from 0 to 1.
rt	The remaining time of the substance in the color spectrum.
mz	The mass ratio of the substance feature ions
type	The match model of the substance, including forward and reverse.
CAS	The CAS number of the substance
KEGG COMPOUND ID	The ID of the substance in KEGG COMPOUND databese.
HMDB	The ID of the substance in HMDB databese.
Super.Class	The secondary classification of the substance in the HMDB databese.
Class	The third classification of the substance in the HMDB databese.
Sub.Class	The fourth classification of the substance in the HMDB databese.
MEAN XX	The relative quantitative mean of the substance in each experimental group.
VIP	The variable importance in the projection of the substance within the OPLS-DA model.
P-VALUE	The P-value obtained by the t-test of the substance in the group comparison. The P-value is the probability that the hypothesis is correct but rejected, and is a test probability of the sample data.
Q-VALUE	The hypothesis test statistic (P-value) is the result of multiple hypothesis test corrections. The Q- value is the probability of being rejected but correct. It is a test probability of the inference obtained from the statistical test.
FOLD CHANGE	The multiple relationship between the substance in the group of comparisons between the two sets of experiments.
LOG_FOLDCHANGE	The logarithm of the FOLD CHANGE to base 2.
Front color	The red color shows the relative quantitative mean of the substance among the three groups is :DM+PAD >NC and DM+PAD >DM; while the bule color shows the the relative quantitative mean of the substance among the three groups is : DM+PAD <NC and DM+PAD <DM.

## Sheet: Sheet1
MS2 name	MS2 score	rt	mz	type	CAS	KEGG COMPOUND ID	HMDB	Super.Class	Class	Sub.Class	MEAN NC	MEAN DM	MEAN DM+PAD	VIP（DM+PAD/NC）	P-VALUE（PAD+DM/NC）	Q-VALUE（DM+PAD/NC）	FOLD CHANGE（DM+PAD/NC）	LOG_FOLDCHANGE（DM+PAD/NC）	VIP（DM+PAD/DM）	P-VALUE（DM+PAD/DM）	Q-VALUE（DM+PAD/DM）	FOLD CHANGE（DM+PAD/DM）	LOG_FOLDCHANGE（DM+PAD/DM）
D-Proline	0.999991	325.113	116.071	forward	344-25-2	C00763	HMDB0003411	Organic acids and derivatives	Carboxylic acids and derivatives	Amino acids, peptides, and analogues	0.00348382	0.00389678	0.00473108	2.04835	0.000402736	0.0190989	1.35801	0.441499	1.54317	0.0118841	0.106217	1.2141	0.279887
Creatinine	0.999749	176.488	112.051	forward	60-27-5	C00791	HMDB0000562	Organic acids and derivatives	Carboxylic acids and derivatives	Amino acids, peptides, and analogues	0.00215872	0.00199015	0.00278258	1.34615	0.0117651	0.0913179	1.28899	0.366244	1.89323	0.00224387	0.0511377	1.39818	0.483546
L-Proline	0.997168	325.811	114.055	forward	147-85-3	C00148	HMDB0000162	Organic acids and derivatives	Carboxylic acids and derivatives	Amino acids, peptides, and analogues	0.000533806	0.00061399	0.000989877	2.77891	1.71662e-05	0.00303942	1.85438	0.890933	2.53994	0.000197271	0.0166769	1.6122	0.689035
L-Phenylalanine	0.996954	276.133	166.086	forward	63-91-2	C00079	HMDB0000159	Organic acids and derivatives	Carboxylic acids and derivatives	Amino acids, peptides, and analogues	0.00169045	0.0019756	0.00232996	2.44744	0.000609977	0.0235945	1.37831	0.462898	1.78159	0.013219	0.111359	1.17937	0.238015
L-Aspartic acid	0.995776	360.324	134.019	forward	56-84-8	C00049	HMDB0000191	Organic acids and derivatives	Carboxylic acids and derivatives	Amino acids, peptides, and analogues	0.000325612	0.000319828	0.000483643	1.84255	0.00318864	0.0496589	1.48533	0.570788	2.20231	0.00238195	0.0527595	1.5122	0.596646
Pterolactam	0.990748	177.62	116.07	forward	38072-88-7		HMDB0034208	Organoheterocyclic compounds	Pyrrolidines	Pyrrolidones	3.70765e-05	3.82002e-05	4.84991e-05	1.72429	0.00554947	0.0632219	1.30808	0.387452	1.71484	0.0111226	0.102997	1.2696	0.344379
1-Methylhypoxanthine	0.984434	149.216	151.061	forward							2.20954e-05	1.82961e-05	4.00021e-05	1.79608	0.0162387	0.108369	1.81042	0.856327	2.4598	0.00154994	0.0417854	2.18637	1.12854
Threonic acid	0.982348	327.247	135.029	forward	734111	C01620	HMDB0000943	Organic oxygen compounds	Organooxygen compounds	Carbohydrates and carbohydrate conjugates	0.000116657	0.000120714	0.000197563	2.11669	0.00523772	0.0616567	1.69353	0.760034	2.53441	0.000482133	0.0230733	1.63663	0.710725
N2,N2-Dimethylguanosine	0.982034	205.189	312.129	forward	2140-67-2		HMDB0004824	Nucleosides, nucleotides, and analogues	Purine nucleosides		2.57639e-06	2.32065e-06	3.87974e-06	1.84957	0.00372057	0.0533979	1.50588	0.590608	2.46373	0.000563503	0.0247862	1.67183	0.741428
3-Methylguanine	0.980642	199.329	166.072	forward	2958-98-7	C02230	HMDB0001566	Organoheterocyclic compounds	Imidazopyrimidines	Purines and purine derivatives	3.48655e-05	3.12191e-05	4.78755e-05	1.91174	0.00474753	0.0592346	1.37315	0.457484	2.68588	7.05835e-05	0.0135759	1.53353	0.616857
L-Serine	0.980309	393.143	104.035	forward	56-45-1	C00065	HMDB0000187	Organic acids and derivatives	Carboxylic acids and derivatives	Amino acids, peptides, and analogues	3.42438e-05	4.80651e-05	5.86337e-05	2.73981	6.50992e-06	0.00230043	1.71224	0.775887	1.85935	0.0282384	0.15325	1.21988	0.286739
(alpha-D-mannosyl)7-beta-D-mannosyl-diacetylchitobiosyl-L-asparagine, isoform A (protein)	0.979404	380.091	90.0553	forward	302-72-7		HMDB0062251	Organic acids and derivatives	Carboxylic acids and derivatives	Amino acids, peptides, and analogues	3.33426e-05	3.51874e-05	4.44661e-05	2.07889	0.00985569	0.0832907	1.33361	0.41534	1.73723	0.0289721	0.154695	1.26369	0.337646
2-O-Methylcytosine	0.970461	195.995	126.066	forward	3289-47-2		HMDB0004339	Organoheterocyclic compounds	Diazines	Pyrimidines and pyrimidine derivatives	5.47157e-06	6.15579e-06	8.27335e-06	2.3495	0.00243234	0.0437198	1.51206	0.596517	2.11091	0.014018	0.114267	1.344	0.426528
Racemethionine	0.967884	301.193	150.058	forward							0.00015857	0.000183985	0.000222486	2.32408	0.000462909	0.0206007	1.40308	0.488596	1.26164	0.0452413	0.186117	1.20926	0.274126
Citrulline	0.967271	407.745	174.088	forward	372-75-8	C00327	HMDB0000904	Organic acids and derivatives	Carboxylic acids and derivatives	Amino acids, peptides, and analogues	1.26174e-05	1.85123e-05	2.63581e-05	2.14188	1.79791e-05	0.00308316	2.08903	1.06283	1.68569	0.00541918	0.0765976	1.42382	0.509764
Orotidine	0.964376	330.68	287.052	forward	314-50-1	C01103	HMDB0000788	Nucleosides, nucleotides, and analogues	Pyrimidine nucleosides		9.96814e-07	9.45311e-07	1.46662e-06	1.80164	0.0119556	0.0920472	1.4713	0.557096	2.08006	0.000983602	0.033202	1.55146	0.633631
Phenol glucuronide	0.96161	335.764	293.062	forward			HMDB0060014	Organic oxygen compounds	Organooxygen compounds	Carbohydrates and carbohydrate conjugates	8.15267e-07	9.13006e-07	2.33827e-06	1.75897	0.00881257	0.0782725	2.86811	1.5201	1.63712	0.0113367	0.103922	2.56107	1.35675
D-Glucuronic acid	0.957631	407.406	193.035	forward	1700908	C00191	HMDB0000127	Organic oxygen compounds	Organooxygen compounds	Carbohydrates and carbohydrate conjugates	8.6398e-06	1.07e-05	2.01066e-05	2.40093	0.000278183	0.0152657	2.32721	1.2186	2.36937	0.00135593	0.0391586	1.87912	0.910057
LysoPE(16:1(9Z)/0:0)	0.954855	224.682	452.276	forward			HMDB0011504	Lipids and lipid-like molecules	Glycerophospholipids	Glycerophosphoethanolamines	8.94822e-07	9.86331e-07	1.47078e-06	1.89239	0.00912115	0.0798095	1.64366	0.716908	1.64229	0.038253	0.173303	1.49116	0.576437
3-Amino-2-piperidone	0.954321	208.637	115.087	forward	1892-22-4		HMDB0000323	Organic acids and derivatives	Carboxylic acids and derivatives	Amino acids, peptides, and analogues	7.97428e-06	7.79553e-06	1.32024e-05	2.22476	0.000905909	0.0280982	1.65563	0.727379	2.33774	0.000109858	0.0149084	1.69359	0.760086
N-Acetyl-L-phenylalanine	0.954103	201.589	206.082	forward	2018-61-3	C03519	HMDB0000512	Organic acids and derivatives	Carboxylic acids and derivatives	Amino acids, peptides, and analogues	3.95977e-06	4.55056e-06	5.74642e-06	1.711	0.00361991	0.05273	1.4512	0.537249	1.66278	0.0331937	0.162664	1.26279	0.33662
Pyrimidine	0.952599	297.167	81.045	forward	25247-63-6	C00396	HMDB0003361	Organoheterocyclic compounds	Diazines	Pyrimidines and pyrimidine derivatives	8.66504e-06	8.53201e-06	6.41553e-06	1.42029	0.0460825	0.16776	0.740392	-0.433638	1.18988	0.025353	0.147482	0.751937	-0.411317
Imidazoleacetic acid riboside	0.951992	370.642	259.092	forward	29605-99-0	C05131	HMDB0002331	Nucleosides, nucleotides, and analogues	Imidazole ribonucleosides and ribonucleotides		5.29793e-07	3.25414e-07	1.05833e-06	1.19608	0.0318606	0.144423	1.99764	0.998295	2.1034	0.00267419	0.0559082	3.25227	1.70145
beta-D-Glucosamine	0.93741	205.184	180.087	forward	14257-69-3	C08349	HMDB0030091	Organooxygen compounds	Carbohydrates and carbohydrate conjugates	Aminosaccharides	2.10138e-06	1.87267e-06	3.98602e-06	1.69979	0.0317205	0.144197	1.89686	0.923611	2.13413	0.0165001	0.12315	2.12853	1.08985
Sphingosine	0.936102	75.4192	300.289	forward	123-78-4	C00319	HMDB0000252	Organic nitrogen compounds	Organonitrogen compounds	Amines	9.22695e-06	1.37104e-05	2.17353e-05	2.22332	0.00477839	0.0593865	2.35563	1.23611	1.18792	0.0481876	0.191533	1.58531	0.664764
4-Acetylimidazo[4,5-c]pyridine	0.929905	141.319	162.066	forward	146874-38-6		HMDB0034888	Organoheterocyclic compounds	Imidazopyridines	Imidazo-[4,5-c]pyridines	4.56893e-05	4.28134e-05	6.13642e-05	1.40546	0.0393094	0.156869	1.34308	0.425541	1.56438	0.00423642	0.0692789	1.43329	0.519335
Imidazoleacetic acid	0.921368	72.6786	125.035	forward	645-65-8	C02835	HMDB0002024	Organoheterocyclic compounds	Azoles	Imidazoles	1.08073e-05	1.05267e-05	1.36166e-05	1.4502	0.0331889	0.146507	1.25994	0.333358	1.95785	0.00404914	0.0679763	1.29353	0.371318
N-Acetyl-a-neuraminic acid	0.904912	390.778	308.099	forward	21646-00-4	C19909	HMDB0000773	Organic oxygen compounds	Organooxygen compounds	Carbohydrates and carbohydrate conjugates	3.21429e-07	4.37663e-07	8.06619e-07	2.09864	0.000601987	0.0234522	2.50948	1.32739	2.42508	0.000430918	0.0219897	1.84301	0.882066
Asymmetric dimethylarginine	0.904639	504.975	203.15	forward	30315-93-6	C03626	HMDB0001539	Organic acids and derivatives	Carboxylic acids and derivatives	Amino acids, peptides, and analogues	0.000227064	0.000221429	0.000331288	1.71892	0.00274085	0.0461177	1.45901	0.544988	2.08778	0.00135057	0.0390851	1.49613	0.581238
Allysine	0.899994	338.152	146.092	forward	1962-83-0	C01475	HMDB0001263	Organic acids and derivatives	Carboxylic acids and derivatives	Amino acids, peptides, and analogues	2.61041e-06	1.91108e-06	7.39569e-06	1.65066	0.0309662	0.142957	2.83315	1.50241	2.09351	0.0126163	0.109112	3.8699	1.9523
1-Methylhistidine	0.896879	497.716	170.092	forward	332-80-9	C01152	HMDB0000001	Organic acids and derivatives	Carboxylic acids and derivatives	Amino acids, peptides, and analogues	0.000125422	0.000105218	0.000205857	1.06164	0.0384613	0.155534	1.64132	0.714853	1.48695	0.00527873	0.0758164	1.95648	0.96826
N-Acetylornithine	0.881447	374.154	175.107	forward	1572591	C00437	HMDB0003357	Organic acids and derivatives	Carboxylic acids and derivatives	Amino acids, peptides, and analogues	5.42788e-06	6.21981e-06	1.14179e-05	1.72583	0.00753745	0.072228	2.10357	1.07284	1.73515	0.0186499	0.130238	1.83573	0.876355
1-(beta-D-Ribofuranosyl)-1,4-dihydronicotinamide	0.866345	169.645	257.112	forward							1.92823e-05	1.4764e-05	3.00108e-05	1.6346	0.0157793	0.106809	1.55639	0.638201	2.65092	0.000165901	0.0162197	2.0327	1.0234
Aldehydo-D-xylose	0.856604	333.251	149.045	forward			HMDB0060254	Organic oxygen compounds	Organooxygen compounds	Carbohydrates and carbohydrate conjugates	1.03713e-05	1.13867e-05	1.59517e-05	1.75631	0.00618567	0.0661555	1.53806	0.62111	1.63904	0.00896923	0.0939692	1.4009	0.486354
N-Lactoyl ethanolamine	0.850443	376.642	134.081	forward	5422-34-4		HMDB0032356	Organonitrogen compounds	Amines	Alkanolamines	2.24251e-06	2.04444e-06	3.56098e-06	1.36258	0.0162827	0.108517	1.58795	0.667162	1.93087	0.00519539	0.0753408	1.74179	0.800568
Isovalerylglucuronide	0.836475	320.512	279.11	forward	88070-93-3		HMDB0002091	Organic oxygen compounds	Organooxygen compounds	Carbohydrates and carbohydrate conjugates	6.66975e-06	5.10788e-06	9.03868e-06	1.32834	0.032285	0.145101	1.35517	0.438479	2.39839	0.000118931	0.0151857	1.76956	0.823387
apo-[3-methylcrotonoyl-CoA:carbon-dioxide ligase (ADP-forming)]	0.824039	328.604	174.123	forward			HMDB0059607	Organic acids and derivatives	Carboxylic acids and derivatives	Amino acids, peptides, and analogues	6.13568e-06	3.50924e-06	1.94336e-05	1.18987	0.0314235	0.143713	3.16731	1.66326	2.25363	0.0122252	0.107589	5.53784	2.46932
4-Aminohippuric acid	0.78473	211.998	193.062	forward	61-78-9		HMDB0001867	Benzenoids	Benzene and substituted derivatives	Benzoic acids and derivatives	2.51002e-06	2.40486e-06	4.18693e-06	1.59376	0.0370975	0.153311	1.66809	0.738196	2.00807	0.00710785	0.0851164	1.74103	0.799938
PI(18:1(9Z)/18:1(9Z))	0.767982	219.034	880.587	forward		C00626	HMDB0009837	Lipids and lipid-like molecules	Glycerophospholipids	Glycerophosphoinositols	1.4885e-05	1.45363e-05	1.09908e-05	1.66602	0.0224502	0.125999	0.738383	-0.437559	1.50928	0.0326898	0.161782	0.756093	-0.403364
4-Amino-2-methylenebutanoic acid	0.767897	383.668	116.071	forward	65370-67-4		HMDB0030409	Organic acids and derivatives	Carboxylic acids and derivatives	Amino acids, peptides, and analogues	2.13213e-05	2.59059e-05	4.54581e-05	2.40967	4.78064e-05	0.00481193	2.13206	1.09225	2.14818	0.000588292	0.0253069	1.75474	0.811255
N-Acetylglutamic acid	0.752898	409.723	188.056	forward	1188-37-0	C00624	HMDB0001138	Organic acids and derivatives	Carboxylic acids and derivatives	Amino acids, peptides, and analogues	1.6135e-06	1.55008e-06	2.26364e-06	1.54105	0.0211686	0.1228	1.40294	0.488454	1.86088	0.00355859	0.064217	1.46033	0.546296
Squamolone	0.746146	375.339	129.066	forward	40451-67-0		HMDB0029874	Organoheterocyclic compounds	Pyrrolidines	Pyrrolidine carboxylic acids and derivatives	0.000762632	0.000526885	0.00154776	2.10846	0.00169157	0.0368896	2.0295	1.02113	2.9715	6.34104e-05	0.0133957	2.93757	1.55462
Deoxyribose 5-phosphate	0.73951	181.898	213.017	forward	102916-66-5	C00673	HMDB0001031	Organic oxygen compounds	Organooxygen compounds	Carbohydrates and carbohydrate conjugates	0.00121424	0.00122448	0.00097461	1.60483	0.0270837	0.136009	0.802649	-0.317159	1.53966	0.0272911	0.151443	0.795937	-0.329273
SM(d17:1/24:1(15Z))	0.709575	195.977	799.665	forward			HMDB0011696	Lipids and lipid-like molecules	Sphingolipids	Phosphosphingolipids	0.000225274	0.000192042	0.000160178	1.94789	0.00566671	0.0637903	0.711035	-0.492007	1.99335	0.00392422	0.0670683	0.834078	-0.261746
L-Kynurenine	0.704054	280.866	207.077	forward	2922-83-0	C00328	HMDB0000684	Organic oxygen compounds	Organooxygen compounds	Carbonyl compounds	1.23512e-06	1.25298e-06	2.05916e-06	2.3131	5.93966e-05	0.00556654	1.66717	0.7374	2.52746	0.000255781	0.0175631	1.64342	0.716699
SM(d16:1/24:1(15Z))	0.68946	196.167	785.65	forward			HMDB0011694	Lipids and lipid-like molecules	Sphingolipids	Phosphosphingolipids	0.000803277	0.000652096	0.000539695	1.905	0.00283717	0.0468871	0.671867	-0.573752	2.16795	0.0016844	0.043656	0.827632	-0.272939
Linamarin	0.649328	409.698	248.112	forward	554-35-8	C01594	HMDB0033699	Organic oxygen compounds	Organooxygen compounds	Carbohydrates and carbohydrate conjugates	5.34531e-06	4.9191e-06	9.88694e-06	1.95491	0.00181088	0.03818	1.84965	0.88725	2.4626	0.000421599	0.0218004	2.00991	1.00713
Citraconic acid	0.647791	122.264	129.019	forward	498-23-7	C02226	HMDB0000634	Lipids and lipid-like molecules	Fatty Acyls	Fatty acids and conjugates	0.000207102	0.000186395	7.5311e-05	1.90515	0.000741598	0.0257709	0.363641	-1.45941	1.83505	0.000693113	0.0274296	0.40404	-1.30743
Persicachrome	0.63639	152.392	385.272	forward	80931-31-3		HMDB0036425	Lipids and lipid-like molecules	Prenol lipids	Diterpenoids	7.51671e-06	8.06827e-06	5.24338e-06	1.63243	0.0236356	0.128777	0.697563	-0.519604	2.59436	0.000184545	0.0165072	0.649877	-0.621761
(E)-Monocrotophos	0.628424	114.441	224.066	forward	6923-22-4	C18663	HMDB0031805	Organophosphorus compounds	Organic phosphoric acids and derivatives	Phosphate esters	5.02014e-07	6.7277e-07	1.21277e-06	2.17271	0.000684874	0.024837	2.41581	1.27251	1.76743	0.01026	0.0992644	1.80265	0.850122
2-[(Methylthio)methyl]-2-butenal	0.61898	389.538	131.053	forward	40878-72-6		HMDB0031370	Organic oxygen compounds	Organooxygen compounds	Carbonyl compounds	7.0792e-05	7.29508e-05	8.68128e-05	1.2912	0.0264673	0.134801	1.22631	0.294321	1.42907	0.0495913	0.193986	1.19002	0.250985
PI(20:2(11Z,14Z)/18:2(9Z,12Z))	0.556706	214.506	887.561	forward		C00626	HMDB0009877	Lipids and lipid-like molecules	Glycerophospholipids	Glycerophosphoinositols	5.05988e-05	4.39506e-05	3.73167e-05	1.74514	0.00360917	0.0526575	0.737503	-0.43928	1.26608	0.0364026	0.169598	0.849062	-0.236059
7-Methylguanine	0.554356	199.164	164.057	forward	578-76-7	C02242	HMDB0000897	Organoheterocyclic compounds	Imidazopyrimidines	Purines and purine derivatives	9.48602e-06	8.89156e-06	1.20057e-05	1.3254	0.0483606	0.171137	1.26562	0.339843	2.13849	0.00274065	0.0565756	1.35023	0.433208
D-Asparagine	0.538924	395.499	133.061	forward	2058-58-4	C01905	HMDB0033780	Organic acids and derivatives	Carboxylic acids and derivatives	Amino acids, peptides, and analogues	7.34699e-06	1.24097e-05	1.64242e-05	2.9385	7.02622e-07	0.000819398	2.2355	1.1606	2.05774	0.00565511	0.0778555	1.3235	0.404355
Histidinyl-Hydroxyproline	0.533654	347.696	269.124	forward			HMDB0028886	Organic acids and derivatives	Carboxylic acids and derivatives	Amino acids, peptides, and analogues	8.06902e-06	8.52334e-06	1.46082e-05	1.8069	0.0177904	0.11333	1.81041	0.856317	1.61053	0.0219796	0.13959	1.71391	0.777291
Indole-3-methyl acetate	0.501073	275.986	190.086	forward	1912-33-0		HMDB0029738	Organoheterocyclic compounds	Indoles and derivatives	Indolyl carboxylic acids and derivatives	4.83678e-06	5.48741e-06	6.92813e-06	2.35973	0.00102579	0.0295035	1.43238	0.518418	1.97603	0.00752051	0.0872907	1.26255	0.336341
Paliperidone	0.49376	63.5866	425.201	forward	144598-75-4		HMDB0015396	Organoheterocyclic compounds	Pyridopyrimidines		4.32943e-06	4.95341e-06	9.83724e-06	1.44612	0.0107239	0.0871106	2.27218	1.18408	1.42896	0.0239866	0.144451	1.98595	0.989832
Glutaric acid	0.377021	96.4007	131.034	forward	110-94-1	C00489	HMDB0000661	Organic acids and derivatives	Carboxylic acids and derivatives	Dicarboxylic acids and derivatives	0.000210756	0.000211462	0.00016808	1.73791	0.0162055	0.108258	0.79751	-0.326425	1.54206	0.0237874	0.143991	0.794849	-0.331247
PE(P-18:1(11Z)/22:4(7Z,10Z,13Z,16Z))	0.340619	152.559	778.572	forward			HMDB0011424	Lipids and lipid-like molecules	Glycerophospholipids	Glycerophosphoethanolamines	4.2433e-05	4.7991e-05	3.09278e-05	1.50111	0.018783	0.116273	0.728861	-0.456283	2.14831	0.00437994	0.0702323	0.64445	-0.633861
