# Supplementary material for: Asprosin induces vascular endothelial-to-mesenchymal transition in diabetic lower extremity peripheral artery disease
Source: Cardiovasc Diabetol. 2022 Feb 15;21:25. doi: 10.1186/s12933-022-01457-0 (PMC8848671; doi:10.1186/s12933-022-01457-0)
Supplement: Supplementary file 4 — Additional file 4: Table S4. The 4 differentially expressed metabolites that exist simultaneously when comparing DM + PAD group to DM group and comparing DM group to NC group. [file 12933_2022_1457_MOESM4_ESM.xlsx]

## Sheet: file explanation
Table Header	Description
MS2 name	The name of the substance obtained by qualitative matching analysis of secondary mass spectrometry
MS2 score	The score of the substance obtained by qualitative matching analysis of secondary mass spectrometry，and the higher the better in the range from 0 to 1.
rt	The remaining time of the substance in the color spectrum.
mz	The mass ratio of the substance feature ions
type	The match model of the substance, including forward and reverse.
CAS	The CAS number of the substance
KEGG COMPOUND ID	The ID of the substance in KEGG COMPOUND databese.
HMDB	The ID of the substance in HMDB databese.
Super.Class	The secondary classification of the substance in the HMDB databese.
Class	The third classification of the substance in the HMDB databese.
Sub.Class	The fourth classification of the substance in the HMDB databese.
MEAN XX	The relative quantitative mean of the substance in each experimental group.
VIP	The variable importance in the projection of the substance within the OPLS-DA model.
P-VALUE	The P-value obtained by the t-test of the substance in the group comparison. The P-value is the probability that the hypothesis is correct but rejected, and is a test probability of the sample data.
Q-VALUE	The hypothesis test statistic (P-value) is the result of multiple hypothesis test corrections. The Q- value is the probability of being rejected but correct. It is a test probability of the inference obtained from the statistical test.
FOLD CHANGE	The multiple relationship between the substance in the group of comparisons between the two sets of experiments.
LOG_FOLDCHANGE	The logarithm of the FOLD CHANGE to base 2.
Front color	The red color shows the relative quantitative mean of the substance among the three groups is: DM >NC and DM+PAD >DM; while the bule color shows the the relative quantitative mean of the substance among the three groups is: DM <NC and DM+PAD <DM.

## Sheet: Sheet1
MS2 name	MS2 score	rt	mz	type	CAS	KEGG COMPOUND ID	HMDB	Super.Class	Class	Sub.Class	MEAN NC	MEAN DM	MEAN DM+PAD	VIP（DM/NC）	P-VALUE（DM/NC）	Q-VALUE（DM/NC）	FOLD CHANGE（DM/NC）	LOG_FOLDCHANGE（DM/NC）	VIP（DM+PAD/NC）	P-VALUE（DM+PAD/NC）	Q-VALUE（DM+PAD/NC）	FOLD CHANGE（DM+PAD/NC）	LOG_FOLDCHANGE（DM+PAD/NC）
L-Serine	0.980309	393.143	104.035	forward	56-45-1	C00065	HMDB0000187	Organic acids and derivatives	Carboxylic acids and derivatives	Amino acids, peptides, and analogues	3.42438e-05	4.80651e-05	5.86337e-05	2.67743	0.000396938	0.0450503	1.40362	0.489148	2.73981	6.50992e-06	0.00230043	1.71224	0.775887
Citrulline	0.967271	407.745	174.088	forward	372-75-8	C00327	HMDB0000904	Organic acids and derivatives	Carboxylic acids and derivatives	Amino acids, peptides, and analogues	1.26174e-05	1.85123e-05	2.63581e-05	2.28269	0.00277067	0.118982	1.4672	0.55307	2.14188	1.79791e-05	0.00308316	2.08903	1.06283
Sphingosine	0.936102	75.4192	300.289	forward	123-78-4	C00319	HMDB0000252	Organic nitrogen compounds	Organonitrogen compounds	Amines	9.22695e-06	1.37104e-05	2.17353e-05	2.3561	0.020903	0.236754	1.48591	0.571347	2.22332	0.00477839	0.0593865	2.35563	1.23611
D-Asparagine	0.538924	395.499	133.061	forward	2058-58-4	C01905	HMDB0033780	Organic acids and derivatives	Carboxylic acids and derivatives	Amino acids, peptides, and analogues	7.34699e-06	1.24097e-05	1.64242e-05	2.93937	2.17914e-06	0.00381684	1.68908	0.756241	2.9385	7.02622e-07	0.000819398	2.2355	1.1606
