# Supplementary material for: Asprosin induces vascular endothelial-to-mesenchymal transition in diabetic lower extremity peripheral artery disease
Source: Cardiovasc Diabetol. 2022 Feb 15;21:25. doi: 10.1186/s12933-022-01457-0 (PMC8848671; doi:10.1186/s12933-022-01457-0)
Supplement: Supplementary file 5 — Additional file 5: Table S5. All differentially expressed genes in the aorta tissues from db/db mice compared to db/m mice. [file 12933_2022_1457_MOESM5_ESM.xls]

Gene ID	Gene Symbol	Type	dbm_848b078d1000 Average Read Count	dbdb_848b078d1000 Average Read Count	log2 (dbdb / dbm)	Pvalue(dbdb / dbm)	Qvalue (dbdb / dbm)
100037278	'Niban3'	mRNA	202.57	96.9	-1.063853461	0.001999829	0.033248739
100038714	'Gm15401'	lncRNA	34.92	5.08	-2.780300607	3.38E-04	0.00873445
100038725	'Cep85l'	mRNA	3187.46	1378.43	-1.209380976	0.003122874	0.046528229
100039008	'Mup10'	mRNA	254.91	2.4	-6.731158607	3.83E-06	2.43E-04
100039116	'Mup14'	mRNA	60.75	0	-22.47959738	6.30E-11	1.93E-08
100039175	'Gm9780'	mRNA	0.19	12.67	6.079868673	0.001680931	0.029344143
100039192	'Tmem254c'	mRNA	0.19	67.13	8.471301977	2.64E-07	2.41E-05
100039484	'Gm2260'	mRNA	10.15	71.65	2.819750074	3.14E-04	0.008205306
100039503	'Gm2274'	mRNA	10.15	71.65	2.819750074	3.14E-04	0.008205306
100039684	'5031434O11Rik'	lncRNA	259.58	51.22	-2.341490914	3.41E-05	0.001427176
100039691	'Lncenc1'	lncRNA	258.29	50.83	-2.345116398	3.11E-07	2.78E-05
100040507	'Gm2814'	lncRNA	75.71	0	-22.78102942	5.56E-09	8.72E-07
100041420	'Gm3325'	mRNA	331.5	839.5	1.340536869	8.13E-06	4.53E-04
100041655	'Gm10863'	lncRNA	5.71	86.45	3.920634411	4.03E-04	0.010032047
100041658	'Mup7'	mRNA	76.39	0	-22.54070983	8.03E-09	1.18E-06
100042226	'Gm3734'	lncRNA	95.15	36.43	-1.385079876	0.001594697	0.02823859
100042416	'D830025C05Rik'	lncRNA	54.44	15.67	-1.797110778	8.88E-04	0.018361742
100042940	'Gm4117'	lncRNA	7.28	54.55	2.905479368	0.001027358	0.020286462
100043606	'Arl4aos'	lncRNA	127.74	43.22	-1.563390545	0.00199322	0.033180812
100044509	'Tgfbr3l'	mRNA	361.71	137.52	-1.395231796	7.64E-04	0.016324051
100066	'Cyp2j11'	mRNA	0	57.1	21.55980563	4.82E-10	1.13E-07
100093700	'Gm10400'	lncRNA	139.72	607.9	2.121248481	5.58E-07	4.64E-05
100101457	'A830035O19Rik'	lncRNA	76.81	27.02	-1.507381846	5.02E-04	0.01195957
100206	'Adprhl2'	mRNA	332.95	148.67	-1.163139839	5.38E-05	0.002078088
100216343	'Gm17501'	lncRNA	128.32	368.45	1.521762818	0.00180336	0.030974306
100216474	'Ttll2'	mRNA	51.89	7.63	-2.765937694	2.34E-04	0.006554983
100294583	'Alkal2'	mRNA	109.88	17.07	-2.68668587	0.001643031	0.028868415
100302730	'5830417I10Rik'	lncRNA	969.8	236.56	-2.035463314	9.43E-04	0.019185827
100303644	'C130080G10Rik'	lncRNA	0	31.84	20.74711229	2.56E-08	3.24E-06
100342	'Tent5b'	mRNA	351.01	802.33	1.192695675	0.002176123	0.035447805
100503147	'Gm13293'	lncRNA	0.19	14.53	6.275701097	0.001191659	0.022548923
100503178	'2810013P06Rik'	lncRNA	673.19	297.55	-1.177893621	1.78E-08	2.37E-06
100503338	'Gm14636'	lncRNA	217.87	483.64	1.150507436	3.19E-04	0.008321508
100503434	'Gm19689'	lncRNA	2.12	24.82	3.551222999	0.00265075	0.04099571
100503518	'Gm11827'	lncRNA	545.49	91.79	-2.571179384	6.34E-05	0.00237255
100503630	'Gm12002'	lncRNA	78.84	18.51	-2.090478256	2.26E-04	0.006407926
100503652	'Gm16845'	lncRNA	118.39	40.28	-1.555333674	9.08E-05	0.003101254
100503823	'Gm16973'	lncRNA	173.53	44.8	-1.953612385	3.71E-05	0.001523362
100504308	'Gm15473'	lncRNA	45.92	10.91	-2.073061131	0.002150545	0.035118146
100504486	'Gdap10'	lncRNA	349.49	101.33	-1.786239115	1.03E-04	0.003416788
100504663	'Atg14'	mRNA	625.35	306.06	-1.030847983	3.70E-08	4.47E-06
100515	'Zfp518b'	mRNA	268.06	546.78	1.028429311	0.001062027	0.020804453
100561	'Slc15a4'	mRNA	839.08	395.43	-1.085387501	3.09E-06	2.02E-04
100616095	'Snhg18'	lncRNA	143.8	604.96	2.072804147	9.85E-04	0.019706322
100637	'N4bp2l1'	mRNA	671.22	255.04	-1.3960593	9.88E-05	0.003304497
100642166	'Gm15446'	lncRNA	26.14	80.67	1.625762356	0.00260214	0.040418204
100678	'Psph'	mRNA	56.45	128.75	1.189503891	1.19E-04	0.003836461
100705	'Acacb'	mRNA	72528.69	14382.15	-2.334271969	7.05E-09	1.05E-06
100861727	'Gm12394'	mRNA	372.87	1024.68	1.458417869	6.83E-09	1.03E-06
100861909	'Mup22'	mRNA	1362.86	14.52	-6.552781039	0.001111747	0.021480044
101056014	'AY036118'	lncRNA	985.77	120.72	-3.029559228	4.63E-05	0.001843353
101113	'Snx21'	mRNA	2484.03	834.11	-1.574377101	3.59E-12	1.54E-09
101197	'Zfp956'	mRNA	447.22	194.5	-1.201233689	3.53E-06	2.27E-04
101240	'Wdr91'	mRNA	1449.77	669.24	-1.115234543	5.60E-04	0.013004956
101488	'Slco2b1'	mRNA	5075.98	1803.88	-1.492585456	3.09E-05	0.001321952
102141	'Snx25'	mRNA	794.91	357.44	-1.153063866	0.001432708	0.026000289
102278	'Cpne7'	mRNA	142.34	42.18	-1.754778868	7.08E-04	0.015510433
102294	'Cyp4v3'	mRNA	312.75	629.52	1.009252121	1.00E-04	0.003331252
102443351	'Xntrpc'	mRNA	407.35	146.44	-1.476005562	1.27E-05	6.59E-04
102462	'Imp3'	mRNA	707.52	313.99	-1.172055189	1.79E-09	3.49E-07
102631647	'Gm16041'	lncRNA	71.8	176.95	1.301352836	1.59E-05	7.85E-04
102631816	'Gm30057'	lncRNA	13.04	0.34	-5.250637749	0.00279743	0.042761341
102631832	'Gm30069'	lncRNA	28.56	0.18	-7.346743863	1.49E-05	7.45E-04
102632094	'Gm30259'	lncRNA	149.45	0.18	-9.728670697	1.36E-10	3.78E-08
102632155	'Gm24105'	lncRNA	769.36	166.46	-2.208464803	2.61E-05	0.001168303
102632187	'Gm30327'	lncRNA	23.35	3.82	-2.612428909	0.003087207	0.04617118
102632234	'Gm30368'	lncRNA	95.71	209.88	1.132751727	0.001759286	0.030349409
102632251	'Gm16143'	lncRNA	62.45	5.68	-3.457759734	5.94E-06	3.49E-04
102632457	'Gm30524'	lncRNA	14.29	156.87	3.456294424	0.002031985	0.033683987
102632484	'Gm26691'	lncRNA	0.37	13.11	5.149086374	0.001576496	0.02801791
102632783	'Gm30767'	lncRNA	43.63	97.81	1.164514574	0.00125365	0.023419137
102632893	'Gm14285'	lncRNA	18.49	117.94	2.673078298	0.003436409	0.049844362
102633006	'Gm30938'	lncRNA	11.38	52.34	2.200735354	4.41E-04	0.010735005
102633046	'Gm30966'	lncRNA	0.19	15.68	6.385749045	2.01E-04	0.005870308
102633149	'9430053O09Rik'	lncRNA	34.88	88.93	1.350378091	0.001925188	0.032312647
102633169	'Gm31064'	lncRNA	7.73	64.79	3.066818507	1.66E-04	0.005000788
102633372	'Gm31213'	lncRNA	74.15	306.65	2.048035482	6.92E-06	3.97E-04
102633492	'Gm31305'	lncRNA	357.45	18.28	-4.28954359	4.12E-10	1.01E-07
102633818	'Gm31550'	lncRNA	22.87	114.38	2.322053243	1.07E-04	0.003507715
102633900	'Gm31615'	lncRNA	181.45	16.57	-3.45282805	7.35E-06	4.17E-04
102633911	'Gm12022'	lncRNA	0.19	16.63	6.467488799	6.86E-04	0.015224487
102634132	'B230208B08Rik'	lncRNA	6.47	36.34	2.489201099	2.85E-04	0.007624089
102634197	'Gm31838'	lncRNA	0.37	16.92	5.517032866	4.93E-04	0.011760327
102634642	'Gm32178'	lncRNA	149.99	51.5	-1.542124474	4.73E-07	4.05E-05
102634668	'Gm32200'	lncRNA	3.21	86.08	4.745836949	1.13E-04	0.003656837
102634762	'Gm32267'	lncRNA	1.41	29.45	4.384485199	0.001035204	0.020390372
102634881	'Gm32358'	lncRNA	0.37	66.17	7.484444732	6.20E-04	0.01398569
102634926	'Gm12426'	lncRNA	87.29	293.61	1.750035686	7.60E-05	0.00271951
102635071	'Gm26944'	lncRNA	285.04	571.81	1.004368763	9.63E-04	0.019399201
102635129	'Gm32547'	lncRNA	87.42	240.76	1.461537697	9.61E-04	0.019386026
102635160	'Gm32569'	lncRNA	0.37	17.17	5.538428877	3.83E-04	0.00961688
102635269	'Gm32652'	lncRNA	0.37	77.49	7.712461104	5.11E-09	8.10E-07
102635278	'Gm32659'	lncRNA	742.31	141.13	-2.39503676	7.64E-05	0.002723606
102635323	'Gm32694'	lncRNA	212.52	447.23	1.073434567	0.002197245	0.035692533
102635359	'Gm32718'	lncRNA	219.2	3699.6	4.077049041	9.89E-09	1.42E-06
102635498	'Gm32819'	lncRNA	2822.74	210.71	-3.743766101	1.95E-07	1.85E-05
102635544	'Gm26698'	lncRNA	30.92	6.38	-2.277738612	5.34E-04	0.012546567
102635783	'Gm11266'	lncRNA	64.55	277.23	2.10265964	3.54E-05	0.001469126
102635896	'Gm33116'	lncRNA	21.67	0.34	-5.979888098	1.71E-04	0.005127551
102636575	'Gm14862'	lncRNA	27.76	222.89	3.005109659	1.81E-04	0.005373952
102636729	'Gm33721'	lncRNA	11.35	77.43	2.770332465	0.00174546	0.030190107
102636818	'Gm33784'	lncRNA	53.35	6.4	-3.060405336	8.38E-05	0.0029222
102636879	'Gm33829'	lncRNA	1.05	18.21	4.11427862	0.001050536	0.020630553
102636888	'Gm33838'	lncRNA	0.19	14.19	6.241250612	5.98E-04	0.013644517
102636896	'2410080I02Rik'	lncRNA	78.71	27.58	-1.512911303	0.001860036	0.031726755
102637204	'Gm34077'	lncRNA	3.54	39.68	3.486440008	7.31E-04	0.015865454
102637250	'Gm11946'	lncRNA	46.61	11.84	-1.977380652	0.001405763	0.025676647
102637406	'Gm34223'	lncRNA	68.16	272.93	2.001579988	1.00E-05	5.38E-04
102637485	'Gm34280'	lncRNA	201.61	44.42	-2.182409388	2.14E-08	2.76E-06
102637503	'Gm34295'	lncRNA	83.83	14.25	-2.556655781	2.71E-05	0.001196048
102637715	'Gm34455'	lncRNA	45.62	289.48	2.665600596	1.78E-10	4.81E-08
102637974	'Gm34654'	lncRNA	37.7	2.2	-4.102164724	0.00154912	0.027680002
102638313	'Gm34907'	lncRNA	50.74	193.59	1.931961399	2.29E-06	1.54E-04
102638402	'Gm34979'	lncRNA	156.76	338.45	1.110414063	0.003014046	0.04531751
102638779	'Gm35261'	lncRNA	29.27	3.17	-3.206663568	6.45E-04	0.014452216
102638881	'Gm35338'	lncRNA	201.6	88.94	-1.180552387	0.001333584	0.024643503
102638882	'Gm35339'	mRNA	261.55	127.82	-1.03302492	8.33E-05	0.002915084
102639156	'Gm35535'	lncRNA	3.73	32.08	3.106064041	5.33E-05	0.002065421
102639165	'Gm35540'	lncRNA	121.98	34.22	-1.833691824	2.17E-04	0.006223711
102639437	'Gm35751'	mRNA	2.48	28.74	3.535860738	0.001249301	0.023381732
102639571	'Gm35851'	lncRNA	47.56	12.64	-1.912002055	0.003158038	0.046936928
102639620	'Gm35887'	lncRNA	151.81	26.44	-2.521662092	1.79E-04	0.00533633
102639772	'Gm36003'	lncRNA	10.79	0.17	-5.957776436	0.003195187	0.047373057
102639931	'Gm36129'	lncRNA	260.85	677.1	1.376166775	7.95E-06	4.44E-04
102639935	'Gm36132'	lncRNA	330.98	80.74	-2.035310358	4.96E-05	0.001960219
102639968	'Gm36157'	lncRNA	55.11	9.3	-2.566852794	1.73E-04	0.005167866
102640018	'Gm36193'	lncRNA	49.52	14.18	-1.80440702	0.002793055	0.042727574
102640065	'Gm36222'	lncRNA	13.97	75.55	2.435121827	5.61E-04	0.013019071
102640168	'Gm36301'	lncRNA	96.42	8.71	-3.46846888	0.001458147	0.026328721
102640375	'Gm17116'	lncRNA	60.91	8.16	-2.899954882	0.001593523	0.028230472
102640410	'Gm36475'	lncRNA	0.19	33.05	7.45158844	4.25E-04	0.010455498
102640487	'Gm36535'	lncRNA	61.81	255.46	2.047205164	0.001043336	0.020509579
102640562	'BB218582'	lncRNA	34.79	133.3	1.938099196	0.002704203	0.041675364
102640635	'Gm26615'	lncRNA	47.38	128.72	1.442006669	1.38E-04	0.004291612
102640785	'Gm36769'	lncRNA	0.19	15.88	6.401788293	3.35E-04	0.008667941
102640883	'Gm36841'	lncRNA	296.59	15.3	-4.276865947	5.81E-05	0.002208852
102640908	'Gm36860'	lncRNA	5.42	292.2	5.752988712	1.02E-14	7.31E-12
102640937	'Gm36883'	lncRNA	0.37	16.52	5.479873526	0.001194808	0.022576211
102640981	'Gm36914'	lncRNA	32.73	419.66	3.680509578	6.68E-09	1.01E-06
102641247	'Gm12339'	lncRNA	31.87	3.41	-3.222365403	0.00228396	0.036663696
102657	'Cd276'	mRNA	94.11	513.93	2.449222301	1.52E-05	7.54E-04
102866	'Pls3'	mRNA	2642.9	9400.06	1.830551472	2.58E-04	0.007085391
103844	'Inca1'	mRNA	662.89	204.97	-1.693378058	3.25E-08	3.97E-06
104103	'Airn'	lncRNA	4052.09	9063.68	1.161428819	0.001109917	0.021465463
104175	'Sbk1'	mRNA	514.09	1379.5	1.424053425	9.96E-04	0.019859204
104776	'Aldh6a1'	mRNA	11537.03	3941.88	-1.549317525	0.0013592	0.025011429
104816	'Aspg'	mRNA	13653.11	107.66	-6.986608358	1.78E-29	1.17E-25
105242628	'Gm38787'	lncRNA	3.19	35.92	3.493991484	0.001101354	0.021362687
105242661	'Gm38814'	lncRNA	35.75	94.25	1.398422296	0.003269647	0.048169301
105242685	'Gm38834'	lncRNA	91.74	197.39	1.105437805	0.002042647	0.033832303
105242753	'Gm38885'	lncRNA	14.15	47.03	1.733042603	9.59E-04	0.019368455
105242780	'Gm38903'	lncRNA	48.88	181.48	1.892517514	5.17E-04	0.01223226
105242821	'Gm38927'	lncRNA	274.8	579.81	1.077179129	4.32E-04	0.010568063
105242912	'Gm38991'	lncRNA	0.37	15.24	5.368194718	0.001837445	0.03145021
105242978	'Gm39038'	lncRNA	158.87	703.44	2.146559368	0.001158505	0.022024987
105242981	'Gm39041'	lncRNA	46.81	0.18	-8.058053232	4.95E-06	2.98E-04
105243043	'Gm39079'	lncRNA	0	30.02	20.66547445	3.24E-08	3.96E-06
105243294	'Gm39256'	lncRNA	1169.55	2430.88	1.055526058	0.001142296	0.02183479
105243388	'Gm39323'	lncRNA	2.84	42.73	3.912402479	4.00E-04	0.009974271
105243558	'Gm39447'	lncRNA	141.01	4.16	-5.082567603	2.04E-10	5.41E-08
105243563	'Gm39452'	lncRNA	390.39	1701.95	2.124188702	4.69E-07	4.02E-05
105243729	'Gm39540'	lncRNA	102.64	14.85	-2.788614136	2.07E-04	0.005984811
105243878	'Gm12031'	lncRNA	76.51	159.2	1.05712072	0.002563836	0.039933286
105243883	'Gm39608'	lncRNA	0.19	11.73	5.973818892	0.001487811	0.026803011
105244012	'Gm37125'	lncRNA	35.91	110.32	1.619229743	4.27E-04	0.010490041
105244028	'Gm39715'	lncRNA	9.08	41.72	2.199436576	8.88E-04	0.018361742
105244125	'Gm39793'	lncRNA	1.06	33.63	4.981456436	0.002429271	0.038336816
105244127	'Gm39795'	lncRNA	136.86	26.69	-2.358412574	1.05E-06	7.90E-05
105244159	'Gm39819'	lncRNA	150.1	679.19	2.177893256	8.82E-08	9.43E-06
105244214	'Gm39862'	lncRNA	50.46	198.09	1.972871092	6.52E-08	7.34E-06
105244251	'8030431J09Rik'	lncRNA	2587.77	5729.01	1.146576842	6.37E-04	0.014300907
105244301	'Gm39938'	lncRNA	62.68	439.35	2.809213963	6.05E-07	4.98E-05
105244336	'Gm39966'	lncRNA	139.8	10.09	-3.792918133	1.30E-10	3.63E-08
105244487	'Gm19439'	lncRNA	94.82	11.98	-2.984848262	0.001497495	0.026916025
105244530	'Gm19391'	lncRNA	26.97	77.68	1.526312116	0.001946015	0.032566219
105244634	'Gm12701'	lncRNA	1647.34	8603.87	2.384850718	1.53E-05	7.61E-04
105244710	'Gm40268'	lncRNA	30.32	199.68	2.719324375	0.001070316	0.020883874
105244831	'Gm40367'	mRNA	308.69	115.72	-1.41553077	0.001197749	0.022620764
105244853	'Gm40387'	lncRNA	73.07	2.58	-4.824840481	4.72E-06	2.88E-04
105244929	'Gm40451'	lncRNA	465.12	94.29	-2.302428586	4.92E-06	2.97E-04
105244984	'Gm40501'	lncRNA	26.25	2.57	-3.349746837	0.001995398	0.033189062
105245	'Txndc5'	mRNA	1492.34	3203.51	1.102074176	3.70E-04	0.009357825
105245185	'Gm40673'	lncRNA	40.37	0.34	-6.877752831	4.84E-05	0.001919136
105245211	'Gm40696'	lncRNA	235.51	542.4	1.20356076	0.002439092	0.038416497
105245219	'Gm40703'	lncRNA	11.22	79.71	2.82881595	3.97E-05	0.001617046
105245857	'Gm41246'	lncRNA	7.14	75.4	3.40032737	0.003322652	0.048641402
105245858	'Gm41247'	lncRNA	128.67	44.67	-1.526119699	8.84E-04	0.018315285
105245981	'Gm41349'	lncRNA	103.93	30.6	-1.764145195	0.001157152	0.022022737
105246126	'Gm41466'	lncRNA	14.88	100.31	2.752590694	0.001228674	0.023105282
105246237	'Gm41549'	lncRNA	96.11	13.05	-2.880697207	1.39E-04	0.004306455
105246241	'Gm41553'	lncRNA	360.65	1571.35	2.123336105	2.14E-12	9.69E-10
105246248	'Gm41556'	lncRNA	64.11	9.64	-2.734217976	0.00182947	0.03136813
105246464	'Gm41750'	lncRNA	1775.36	257.78	-2.783897483	7.35E-09	1.09E-06
105246480	'Gm41765'	lncRNA	68.15	1.58	-5.428072802	2.49E-07	2.29E-05
105246663	'Gm41918'	lncRNA	10.43	101.23	3.278601353	5.04E-06	3.03E-04
105246838	'Gm42060'	lncRNA	39139.66	6190.45	-2.66051554	9.88E-17	1.08E-13
105246894	'Gm11753'	lncRNA	653.1	208.56	-1.646867055	1.40E-09	2.85E-07
105246937	'Gm42131'	lncRNA	5.34	40.99	2.940889244	0.001134174	0.021732189
105247139	'Gm42293'	lncRNA	61.77	1.27	-5.605281788	2.59E-08	3.26E-06
105247140	'Gm11210'	lncRNA	344.09	142.78	-1.268965499	4.65E-04	0.011196905
105247205	'Gm42344'	lncRNA	50.83	118.53	1.221626694	0.001155862	0.022019426
105247231	'Gm42365'	lncRNA	79.89	6.33	-3.657750393	3.08E-09	5.33E-07
105278	'Cdk20'	mRNA	220.72	74.26	-1.57146378	1.64E-04	0.004941789
105445	'Dock9'	mRNA	20493.49	9179.51	-1.158676927	1.21E-07	1.23E-05
105734	'Tigd5'	mRNA	494.03	174.39	-1.50231295	3.94E-11	1.27E-08
105782	'Scrib'	mRNA	2629.82	1314.15	-1.000834798	1.76E-06	1.22E-04
105785	'Kdelr3'	mRNA	59.04	374.34	2.664625686	1.98E-08	2.59E-06
105841	'Dennd3'	mRNA	1952.69	745.28	-1.389607122	5.42E-04	0.012683093
105844	'Card10'	mRNA	3319.82	1334.36	-1.314957228	1.03E-04	0.003395524
106326	'Osbpl11'	mRNA	6567.65	2742.1	-1.260097638	3.17E-04	0.008282687
106347	'Ildr1'	mRNA	0.7	42.79	5.928227951	0.001021319	0.020217804
106393	'Srl'	mRNA	145.1	741.81	2.354006474	1.07E-04	0.003501621
106557447	'LOC106557447'	lncRNA	0.37	15.48	5.386101911	0.001355516	0.024966929
106766	'Stap2'	mRNA	457.1	195.4	-1.226097723	1.38E-04	0.00429753
106952	'Arap3'	mRNA	4773.77	2090.54	-1.191253636	0.001343333	0.024777241
107303348	'Gm45935'	mRNA	2846.41	35.29	-6.333745611	0.001095483	0.021269721
107449	'Unc5b'	mRNA	627.1	1542.48	1.298491496	0.00128128	0.023855757
107652	'Uap1'	mRNA	3819.24	1449.31	-1.397917344	7.56E-05	0.00270874
107747	'Aldh1l1'	mRNA	6757.99	794.25	-3.08892303	2.75E-06	1.81E-04
107765	'Ankrd1'	mRNA	11.64	397.01	5.091492521	1.62E-05	7.99E-04
107999	'Gtpbp6'	mRNA	617.39	243.74	-1.340843907	1.36E-04	0.004250103
108078	'Olr1'	mRNA	3.21	71.82	4.483802713	0.001692898	0.029516211
108105	'B3gnt5'	mRNA	27.72	117.87	2.088280237	0.001256884	0.023456878
108112	'Eif4ebp3'	mRNA	1074.47	144.07	-2.898754068	0.001008226	0.020027672
108151	'Sema3d'	mRNA	232.6	1907.79	3.035996886	5.56E-12	2.19E-09
108167408	'Gm45971'	lncRNA	3.08	22.22	2.851463858	0.002321415	0.037139818
108167589	'Gm46074'	lncRNA	1715.31	815.88	-1.072033883	0.001291182	0.023972229
108167718	'Gm46151'	lncRNA	1.41	21.01	3.898690777	0.002945928	0.044650669
108167736	'LOC108167736'	lncRNA	832.43	27.91	-4.898731281	3.18E-15	2.73E-12
108167737	'Gm46165'	lncRNA	82.28	15.9	-2.371754789	0.002626	0.040692692
108167740	'LOC108167740'	lncRNA	103.23	226.36	1.13269947	0.001435992	0.026047913
108167790	'Gm46207'	lncRNA	0.19	12.89	6.108003994	0.001440343	0.026090849
108167831	'Gm46241'	lncRNA	83.86	606.13	2.853595311	5.12E-06	3.07E-04
108167853	'Gm46254'	lncRNA	0.19	14.65	6.290674655	6.74E-04	0.015013472
108167895	'Gm46277'	lncRNA	5179.46	13486.5	1.380643633	7.62E-05	0.00271951
108167905	'Gm46284'	lncRNA	1.76	29.56	4.06900769	2.49E-04	0.006870784
108168285	'Gm46550'	lncRNA	30.77	174.71	2.505455902	0.001915738	0.032230967
108168411	'Gm46650'	mRNA	98.04	32.37	-1.598752755	0.00209636	0.034418523
108168499	'Gm46696'	mRNA	16.19	63.88	1.980210725	0.001613413	0.02850018
108168756	'Gm46741'	mRNA	336.12	96.53	-1.799882931	8.23E-04	0.017293751
108168764	'LOC108168764'	lncRNA	6.62	39.23	2.567222872	4.12E-04	0.010208852
108168886	'Gm46816'	lncRNA	24.64	1.58	-3.963684803	6.09E-04	0.013792989
108168911	'Gm46831'	lncRNA	392.73	150.18	-1.386846914	1.64E-05	8.04E-04
108169083	'Gm46928'	lncRNA	26.01	263.41	3.339918526	1.13E-07	1.17E-05
108169134	'Gm46954'	lncRNA	5.45	67.13	3.623611466	5.71E-06	3.37E-04
108682	'Gpt2'	mRNA	7583.23	802.92	-3.239493021	6.40E-11	1.94E-08
108760	'Galnt16'	mRNA	857.4	2411.83	1.492088198	0.00330712	0.0485401
108812	'Flacc1'	mRNA	0.37	47.68	7.011487562	9.96E-07	7.59E-05
108837	'Ibtk'	mRNA	2488.91	1121.18	-1.150490388	0.002923491	0.044361729
108927	'Lhfp'	mRNA	942.7	3558.46	1.916387008	2.70E-05	0.001190609
108943	'Trmt10a'	mRNA	188.5	88.28	-1.094452826	6.46E-05	0.002409051
109232	'Sccpdh'	mRNA	402.65	184.99	-1.122067492	0.002571615	0.040022857
109245	'Lrrc39'	mRNA	76.03	529.84	2.800831454	2.00E-06	1.38E-04
109275	'Actr5'	mRNA	613.49	226.99	-1.4344142	7.99E-06	4.45E-04
109332	'Cdcp1'	mRNA	0.19	57.07	8.237706244	3.81E-05	0.001557638
109342	'Slc5a10'	mRNA	5.43	554.97	6.673990084	0.002428383	0.038336816
109620	'Dsp'	mRNA	357.57	5671.82	3.987518763	3.10E-09	5.35E-07
109624	'Cald1'	mRNA	5115.07	18240.88	1.834348545	3.44E-05	0.001434729
109672	'Cyb5a'	mRNA	3609.28	1387.46	-1.379262041	6.50E-05	0.00242087
109900	'Asl'	mRNA	2333.75	383.91	-2.603817402	2.96E-04	0.007850777
109978	'Art4'	mRNA	67.95	445.38	2.712423025	4.38E-05	0.001756887
110082	'Dnah5'	mRNA	34.6	157.13	2.183204552	2.30E-04	0.006486475
110095	'Pygl'	mRNA	10177.67	1540.14	-2.724273735	4.23E-08	5.05E-06
110147	'Ehmt2'	mRNA	5349.29	2437.21	-1.13411428	8.80E-10	1.92E-07
110391	'Qdpr'	mRNA	1400.44	492.8	-1.506822515	1.07E-06	8.00E-05
110460	'Acat2'	mRNA	1396	666.71	-1.066161309	3.91E-04	0.009772367
110902	'Chrna2'	mRNA	12.47	75.87	2.605184912	9.10E-04	0.018663344
112406	'Egln2'	mRNA	4598.51	1411	-1.704443112	1.27E-06	9.26E-05
112694759	'Gm20517'	mRNA	460.59	135.18	-1.768629825	1.96E-04	0.005742509
11303	'Abca1'	mRNA	17702.79	5495.72	-1.687597333	3.74E-15	3.08E-12
113868	'Acaa1a'	mRNA	921.25	424.22	-1.118778313	6.42E-05	0.00239725
114249	'Npnt'	mRNA	1140.81	8237.97	2.852236351	1.42E-05	7.14E-04
11425	'Apoc4'	mRNA	76.21	3.06	-4.639916792	6.76E-04	0.015026259
114301	'Palmd'	mRNA	1304.02	3243.21	1.314454916	3.74E-04	0.009437625
11438	'Chrna4'	mRNA	0.19	30.32	7.329437579	0.002231221	0.036144748
11464	'Actc1'	mRNA	58.85	1684.46	4.839073025	0.002996448	0.045202255
114644	'Slc13a3'	mRNA	14.6	1048.94	6.166666672	9.44E-04	0.019195707
11468	'Actg2'	mRNA	361.98	2848.56	2.976235007	1.17E-09	2.46E-07
11475	'Acta2'	mRNA	22065.34	153598.2	2.799307596	8.79E-07	6.81E-05
11481	'Acvr2b'	mRNA	1753.78	744.3	-1.236508951	1.67E-07	1.62E-05
11484	'Aspa'	mRNA	123.65	383.24	1.631993584	2.77E-07	2.51E-05
11532	'Adh5'	mRNA	1893.92	836.53	-1.178879385	1.09E-07	1.13E-05
11537	'Cfd'	mRNA	93717.53	3557.24	-4.719487887	6.76E-22	1.67E-18
115485927	'Gm51422'	lncRNA	856.32	3826.62	2.159841892	2.27E-04	0.006438664
115486436	'LOC115486436'	lncRNA	759.06	311.07	-1.28698997	9.16E-04	0.018765897
115486472	'Gm51454'	lncRNA	74.47	171.84	1.206403694	0.003376792	0.049196662
115486529	'Gm51487'	lncRNA	200.48	1285.38	2.680641837	9.76E-04	0.019568431
115486531	'Gm35842'	lncRNA	176.36	353.69	1.003972203	3.07E-05	0.001319147
115486936	'Gm51577'	lncRNA	55.03	2.26	-4.608566904	1.58E-04	0.004810881
115487114	'Gm51642'	lncRNA	167.18	743.46	2.152813123	1.61E-07	1.57E-05
115487357	'Gm51744'	lncRNA	29.21	442.41	3.921030665	0.001074891	0.020962772
115487389	'Gm51764'	lncRNA	15.16	67.82	2.161361026	0.00297588	0.044966445
115487480	'Gm51820'	lncRNA	190.72	6.31	-4.918378998	1.58E-06	1.12E-04
115487718	'Gm51857'	lncRNA	143.8	577.97	2.006908981	5.43E-05	0.002087265
115487752	'LOC115487752'	lncRNA	344.81	131.39	-1.391938434	0.002095689	0.034418523
115487807	'Gm51921'	lncRNA	0.19	22.14	6.879889866	1.62E-04	0.004902326
115488016	'LOC115488016'	mRNA	98.1	3.98	-4.623254457	4.30E-07	3.72E-05
115488026	'Gm52012'	lncRNA	117.11	418.51	1.837354696	9.37E-04	0.019075663
115488149	'Gm52038'	lncRNA	20.02	68.29	1.770422853	8.30E-05	0.002909456
115488156	'Gm52041'	lncRNA	0.37	43.02	6.861325924	6.79E-05	0.002498842
115488173	'Gm52053'	lncRNA	132.1	391.9	1.568823744	4.84E-04	0.011584046
115488203	'LOC115488203'	mRNA	0.37	13.61	5.202080843	0.001862224	0.031750358
115488290	'Gm49083'	mRNA	4.88	35.14	2.848822224	2.64E-04	0.007190593
115488311	'Gm52107'	lncRNA	23.86	93.33	1.967496495	1.39E-05	7.03E-04
115488316	'Gm52112'	lncRNA	172.74	688.39	1.994594986	5.22E-04	0.012319844
115488324	'Gm52120'	lncRNA	500.8	2953.47	2.560095887	1.96E-06	1.35E-04
115488777	'Gm52290'	lncRNA	97.71	32.14	-1.60420719	5.75E-04	0.013247544
115489044	'LOC115489044'	mRNA	71.84	2.59	-4.791005809	8.66E-05	0.002989799
115489048	'Gm52405'	lncRNA	86.3	230.61	1.418087247	0.001366234	0.025094064
115489127	'Gm52437'	mRNA	5041.15	1180.69	-2.094119611	2.75E-06	1.81E-04
115489130	'LOC115489130'	lncRNA	1425.99	661.18	-1.108847515	6.94E-04	0.015336747
115489136	'Gm52444'	lncRNA	273.61	593.39	1.116864936	0.002444461	0.038468818
115489346	'Gm52485'	lncRNA	43.38	109.26	1.332743031	0.002668967	0.041218558
115489444	'Gm52506'	lncRNA	41.06	2.23	-4.204615451	2.68E-05	0.001187754
115489464	'Gm52520'	mRNA	11.2	55.98	2.321883658	0.002303776	0.036917496
115489686	'C130075A20Rik'	lncRNA	304.28	1371.2	2.171988889	1.74E-05	8.42E-04
115489711	'Gm52619'	lncRNA	0.19	16.56	6.462581694	1.89E-04	0.005565823
115489892	'Gm52670'	lncRNA	85.76	213.8	1.317876103	0.001130523	0.02168328
115489972	'Gm52720'	mRNA	105.04	790.65	2.912126755	7.09E-06	4.06E-04
115490370	'Gm52876'	lncRNA	325.26	112.02	-1.537791643	5.20E-04	0.012299987
11554	'Adrb1'	mRNA	83.35	388.69	2.221335031	0.001413334	0.025791059
11555	'Adrb2'	mRNA	3705.4	589.65	-2.651693987	1.96E-08	2.59E-06
11568	'Aebp1'	mRNA	3404.02	8639.47	1.343703496	4.18E-04	0.010313583
11593	'Aga'	mRNA	128.22	268.25	1.06500118	6.62E-04	0.014781616
11595	'Acan'	mRNA	116.58	1079.86	3.21143359	3.07E-32	2.42E-28
11601	'Angpt2'	mRNA	374.24	873.08	1.222166285	0.002165896	0.035334787
11607	'Agtr1a'	mRNA	6546.73	1401.68	-2.223619934	4.28E-06	2.67E-04
11655	'Alas1'	mRNA	2224.79	4992.26	1.166019848	0.003411664	0.049540074
116847	'Prelp'	mRNA	2548.56	18498.79	2.859674752	1.72E-09	3.40E-07
116914	'Slc19a2'	mRNA	404.14	184.47	-1.131485245	1.70E-06	1.20E-04
117147	'Acsm1'	mRNA	5.92	123.46	4.383204097	0.001884525	0.031965699
117167	'Steap4'	mRNA	1062.68	3088.37	1.539135824	6.70E-05	0.002474371
117197	'Bloc1s4'	mRNA	200.44	90.17	-1.15235071	0.001491932	0.026852726
117198	'Ivns1abp'	mRNA	11024.15	4928.48	-1.161453411	1.09E-05	5.79E-04
11732	'Ank'	mRNA	1357.01	3029.27	1.158535771	0.001677234	0.029292565
11747	'Anxa5'	mRNA	2709.51	5924.82	1.128736848	7.66E-07	6.06E-05
11752	'Anxa8'	mRNA	458.25	66.84	-2.777305019	6.28E-05	0.002357957
11781	'Ap4m1'	mRNA	1229.23	566.6	-1.117361531	1.15E-05	6.02E-04
11812	'Apoc1'	mRNA	1215.97	106.96	-3.506897872	2.08E-06	1.42E-04
11814	'Apoc3'	mRNA	687.31	5.43	-6.98415898	3.28E-11	1.10E-08
11827	'Aqp2'	mRNA	0.19	18.95	6.657364119	5.67E-04	0.013110855
11831	'Aqp6'	mRNA	0	71.23	21.86550912	1.15E-10	3.31E-08
118449	'Synpo2'	mRNA	7432.7	30044.96	2.015164762	0.001805122	0.030982428
11853	'Rhoc'	mRNA	1181.59	2533.96	1.100660888	1.54E-04	0.00471754
11854	'Rhod'	mRNA	40.56	123.78	1.609662556	0.001896157	0.032071009
11865	'Arntl'	mRNA	1505.21	583.56	-1.367017778	5.80E-04	0.013332699
11932	'Atp1b2'	mRNA	941.53	2379.62	1.337649946	5.37E-04	0.012602
11973	'Atp6v1e1'	mRNA	2693.9	969.65	-1.474156813	0.002380364	0.037837436
12012	'Baat'	mRNA	44.46	5.9	-2.914573609	2.21E-04	0.006308584
12036	'Bcat2'	mRNA	4354.04	703.49	-2.629748552	1.65E-11	5.85E-09
12039	'Bckdha'	mRNA	5061.53	1753.46	-1.529370512	6.62E-07	5.34E-05
12040	'Bckdhb'	mRNA	1690.93	699.2	-1.274042193	8.12E-05	0.002859241
12053	'Bcl6'	mRNA	1278.98	3326.84	1.379161685	0.00172217	0.02987896
12064	'Bdnf'	mRNA	18.25	127.17	2.801191828	6.73E-06	3.88E-04
12111	'Bgn'	mRNA	14747.71	61281	2.054948539	7.29E-06	4.15E-04
12125	'Bcl2l11'	mRNA	1145.9	488.7	-1.229475787	1.34E-04	0.004200624
12166	'Bmpr1a'	mRNA	2099.83	5125.37	1.287381016	0.001017552	0.020153346
12167	'Bmpr1b'	mRNA	87.1	845.26	3.278641989	2.08E-07	1.96E-05
12176	'Bnip3'	mRNA	9451.21	1521.79	-2.634726431	3.72E-12	1.58E-09
12177	'Bnip3l'	mRNA	3968.73	1507.14	-1.396869463	0.001267561	0.023627838
12189	'Brca1'	mRNA	9.68	56.35	2.541484027	1.22E-04	0.003900144
12223	'Btc'	mRNA	51.95	407.33	2.971136861	0.002121982	0.034696829
12228	'Btg3'	mRNA	2058.32	337.64	-2.607885246	8.74E-04	0.018149729
12257	'Tspo'	mRNA	2651	1169.05	-1.181194359	7.38E-05	0.002658273
12265	'Ciita'	mRNA	63.1	302.46	2.260997156	5.25E-05	0.002047627
12266	'C3'	mRNA	41070.79	14422.78	-1.509763138	1.39E-04	0.004306455
12267	'C3ar1'	mRNA	88.01	323.88	1.879731079	7.09E-04	0.015511412
12268	'C4b'	mRNA	22819.57	9208	-1.309311324	0.002443943	0.038468818
12291	'Cacna1g'	mRNA	690.46	227.04	-1.604585193	0.002010311	0.033394864
12305	'Ddr1'	mRNA	1004.94	2236.54	1.154153668	4.18E-04	0.01030872
12306	'Anxa2'	mRNA	1772.32	4310.03	1.282055481	0.001246068	0.023343359
12319	'Car8'	mRNA	35.33	133.69	1.919726638	1.62E-05	7.99E-04
12321	'Calu'	mRNA	2856.98	6558.61	1.198896266	8.58E-06	4.73E-04
12351	'Car4'	mRNA	2609.25	760.68	-1.778271877	0.001558087	0.027802446
12359	'Cat'	mRNA	18496.26	5480.25	-1.754918836	2.60E-06	1.73E-04
12372	'Casq1'	mRNA	46.19	436.35	3.239767399	7.75E-06	4.35E-04
12389	'Cav1'	mRNA	7163.1	17393.97	1.279931239	7.07E-04	0.015496064
12391	'Cav3'	mRNA	14.48	111.71	2.947415179	1.84E-04	0.005450032
12406	'Serpinh1'	mRNA	1470.27	5323.18	1.856205213	5.96E-05	0.002254259
12409	'Cbr2'	mRNA	736.84	2314.93	1.651543336	0.002838899	0.043277853
12411	'Cbs'	mRNA	732.48	55.26	-3.728599826	8.46E-08	9.14E-06
12416	'Cbx2'	mRNA	492.78	105.47	-2.22412333	3.46E-06	2.23E-04
12452	'Ccng2'	mRNA	997.1	323.94	-1.622014853	9.15E-07	7.05E-05
12475	'Cd14'	mRNA	244.84	119.96	-1.029299123	0.001752213	0.030267104
12479	'Cd1d1'	mRNA	283.26	725.08	1.3560211	2.58E-04	0.007067845
12483	'Cd22'	mRNA	26.11	171.46	2.715007464	0.002770052	0.042457992
12517	'Cd72'	mRNA	7.1	58.75	3.048033334	9.62E-04	0.019393457
12556	'Cdh16'	mRNA	3.53	554.28	7.293646945	7.28E-04	0.01582798
12575	'Cdkn1a'	mRNA	9252.94	2695.84	-1.779175465	0.001616472	0.028534534
12579	'Cdkn2b'	mRNA	252.97	53.07	-2.252903313	1.75E-06	1.22E-04
12583	'Cdo1'	mRNA	15333.23	5313.48	-1.528932163	0.002534545	0.039586804
12585	'Cdr2'	mRNA	310.41	973.1	1.6484356	2.55E-11	8.75E-09
12609	'Cebpd'	mRNA	4185.15	987.04	-2.084096044	3.27E-14	2.15E-11
12667	'Chrd'	mRNA	544.74	191.45	-1.508600475	7.13E-06	4.07E-04
12686	'Elovl3'	mRNA	113.24	7.99	-3.824520899	3.41E-06	2.20E-04
12733	'Clcnka'	mRNA	1.07	68.07	5.992260591	0.001913166	0.032201417
12759	'Clu'	mRNA	4075.51	8782.75	1.107690621	1.73E-04	0.005167866
12774	'Ccr5'	mRNA	31.8	118.68	1.899891717	5.00E-04	0.01192373
12797	'Cnn1'	mRNA	1186.93	6867.41	2.532536209	2.87E-05	0.001253709
12815	'Col11a2'	mRNA	592.8	160.81	-1.882163144	1.06E-06	7.97E-05
12816	'Col12a1'	mRNA	526.61	4325.28	3.037987881	1.75E-15	1.64E-12
12819	'Col15a1'	mRNA	881.87	6877.88	2.963329246	4.51E-12	1.87E-09
12822	'Col18a1'	mRNA	5831.13	25440.83	2.125299204	9.13E-05	0.003112784
12833	'Col6a1'	mRNA	2862.89	10124.57	1.822314849	2.31E-04	0.006506504
12834	'Col6a2'	mRNA	2631.17	10822.26	2.04022821	3.41E-05	0.001427261
12835	'Col6a3'	mRNA	1998.67	11932.21	2.577745588	3.49E-06	2.25E-04
12845	'Comp'	mRNA	121.81	467.67	1.940826163	7.88E-08	8.63E-06
12876	'Cpe'	mRNA	2115.61	8976.18	2.085030025	4.88E-05	0.001935886
12916	'Crem'	mRNA	356.9	149.67	-1.253739276	3.94E-05	0.001612565
12931	'Crlf1'	mRNA	164.71	679.22	2.043977543	3.84E-04	0.009629594
12950	'Hapln1'	mRNA	11.55	76.61	2.729957198	0.001024326	0.020257018
12955	'Cryab'	mRNA	336.6	2394.9	2.830879487	2.91E-12	1.28E-09
12983	'Csf2rb'	mRNA	3717.35	1255.8	-1.565668056	0.001630115	0.028708805
13003	'Vcan'	mRNA	783.73	5644.72	2.848481018	5.93E-11	1.86E-08
13007	'Csrp1'	mRNA	9843.53	23979.76	1.28457028	3.42E-04	0.008789308
13008	'Csrp2'	mRNA	962.29	5517.53	2.5194751	1.63E-08	2.18E-06
13025	'Ctla2b'	mRNA	223.7	75.38	-1.569233598	0.001399061	0.02557792
13036	'Ctsh'	mRNA	548.25	1377.72	1.329377236	2.70E-06	1.78E-04
13038	'Ctsk'	mRNA	118.18	313.61	1.40802681	0.00309499	0.046270048
13040	'Ctss'	mRNA	251.2	651.32	1.374552682	0.003155309	0.046936928
13057	'Cyba'	mRNA	409.01	869.07	1.087340173	0.001361224	0.025036996
13063	'Cycs'	mRNA	758.33	1957.35	1.367996508	0.002890634	0.043931112
13106	'Cyp2e1'	mRNA	43496.39	990.79	-5.456177832	1.20E-16	1.24E-13
13107	'Cyp2f2'	mRNA	600.65	55.44	-3.437398509	6.58E-05	0.002441631
13118	'Cyp4a12b'	mRNA	0	47.09	21.28631747	1.72E-09	3.40E-07
13121	'Cyp51'	mRNA	1597.57	317.83	-2.329535766	3.41E-04	0.008767825
13138	'Dag1'	mRNA	4974.97	11755.21	1.240541002	6.75E-06	3.88E-04
13139	'Dgka'	mRNA	2866.47	1146.76	-1.321711053	1.17E-04	0.003782722
13163	'Daxx'	mRNA	1013.12	444.62	-1.188152176	4.95E-05	0.001956104
13170	'Dbp'	mRNA	413.53	1915.89	2.211932677	7.47E-07	5.95E-05
13214	'Defb1'	mRNA	0	127.44	22.67383889	6.52E-09	1.01E-06
13244	'Degs1'	mRNA	908.64	2500.05	1.460181172	7.64E-07	6.06E-05
13400	'Dmpk'	mRNA	4807.34	13934.56	1.535355985	0.003308508	0.048542418
13405	'Dmd'	mRNA	6686.21	22673.77	1.761763752	6.18E-04	0.013943102
13419	'Dnase1'	mRNA	40.86	670.31	4.036084548	0.002411053	0.038171466
13447	'Doc2b'	mRNA	3485.14	705.02	-2.305483551	0.002139542	0.034952934
13488	'Drd1'	mRNA	121.17	33.52	-1.854016301	2.15E-04	0.006189604
13527	'Dtna'	mRNA	1268.36	3239.49	1.352807109	3.64E-04	0.009276395
13542	'Dvl1'	mRNA	4972.45	2134.57	-1.220014026	3.15E-05	0.001343242
13560	'E4f1'	mRNA	1503.17	686.12	-1.131472269	8.02E-07	6.28E-05
13601	'Ecm1'	mRNA	1987.3	4578.84	1.20416865	3.62E-04	0.009248631
13603	'Opn3'	mRNA	346.21	56.07	-2.62626838	2.46E-08	3.11E-06
13611	'S1pr4'	mRNA	174.21	81.77	-1.0910627	0.002043656	0.033834812
13685	'Eif4ebp1'	mRNA	2923.33	1063.43	-1.458886565	2.46E-04	0.006831356
13716	'Ell'	mRNA	3610.93	1464.84	-1.301627082	5.26E-05	0.002047627
13717	'Eln'	mRNA	14434.32	61699.77	2.095761465	6.94E-04	0.01533662
13730	'Emp1'	mRNA	1257.9	3752.48	1.576821108	7.21E-05	0.002608188
13732	'Emp3'	mRNA	314.47	1026.71	1.707017074	2.91E-04	0.007769773
13804	'Endog'	mRNA	319.64	116.96	-1.450500389	2.07E-05	9.64E-04
13837	'Epha3'	mRNA	363.41	1404.01	1.949887209	9.65E-04	0.01942028
13844	'Ephb2'	mRNA	174.28	418.52	1.263858763	8.89E-04	0.018381953
13850	'Ephx2'	mRNA	4733.56	2098.62	-1.173485267	1.08E-04	0.003520198
13874	'Ereg'	mRNA	9.94	170.32	4.099177204	4.41E-04	0.010749058
13992	'Khdrbs3'	mRNA	292.94	822.38	1.489196757	3.34E-07	2.96E-05
14012	'Mpzl2'	mRNA	2226.44	190.53	-3.54666171	3.65E-11	1.19E-08
140474	'Muc4'	mRNA	0.19	17.03	6.501988128	1.75E-04	0.005225789
140475	'Bsnd'	mRNA	0	42.97	21.1625185	3.13E-09	5.36E-07
140483	'Hnmt'	mRNA	60.25	191.3	1.666830528	1.52E-04	0.004677865
14049	'Eya2'	mRNA	309.58	834.1	1.429900885	2.79E-05	0.0012261
140494	'Atp6v0a4'	mRNA	10.38	424.84	5.354791865	1.80E-04	0.005343021
14057	'Sfxn1'	mRNA	4416.83	1744.9	-1.339864551	4.76E-06	2.89E-04
14066	'F3'	mRNA	672.52	1602.38	1.252554096	2.21E-04	0.006323765
14069	'F8'	mRNA	94.72	205.37	1.116429622	6.12E-04	0.013852881
14077	'Fabp3'	mRNA	540.43	4951.29	3.195614688	6.71E-12	2.57E-09
140792	'Colec12'	mRNA	890.7	2435.28	1.451067853	0.001697718	0.029558718
14107	'Fat1'	mRNA	6819.4	25581.3	1.90737305	2.89E-04	0.007720743
14128	'Fcer2a'	mRNA	0.19	48.13	7.992149063	9.95E-06	5.35E-04
14137	'Fdft1'	mRNA	4838.22	1131.73	-2.095943216	9.79E-37	1.93E-32
14173	'Fgf2'	mRNA	648.74	1700.69	1.390415047	8.39E-05	0.002924646
14178	'Fgf7'	mRNA	21.52	90.95	2.079297912	2.48E-06	1.65E-04
14187	'Akr1b8'	mRNA	95.89	227.46	1.246089195	2.32E-04	0.006523034
14190	'Fgl2'	mRNA	866.01	2351.08	1.440862442	1.58E-04	0.004824739
14199	'Fhl1'	mRNA	4823.33	23018.82	2.254713713	1.04E-04	0.003442489
14200	'Fhl2'	mRNA	81.76	254.22	1.636664625	9.50E-05	0.003212042
14201	'Fhl3'	mRNA	1434.29	314.93	-2.187244395	2.46E-05	0.001119179
14205	'Vegfd'	mRNA	281.99	894.1	1.664799954	2.80E-05	0.001228031
14211	'Smc2'	mRNA	96.11	198.85	1.048955829	0.001502078	0.026973823
14219	'Ccn2'	mRNA	2882.7	21345.88	2.888463544	3.16E-08	3.89E-06
14229	'Fkbp5'	mRNA	11912.53	3846.59	-1.63082602	9.91E-04	0.019795501
14230	'Fkbp10'	mRNA	431.65	1221.57	1.500801633	2.16E-04	0.006200801
14245	'Lpin1'	mRNA	39993.41	5755.48	-2.796754584	6.31E-06	3.68E-04
14254	'Flt1'	mRNA	11860.05	5472.43	-1.115857641	0.001114962	0.021520843
14262	'Fmo3'	mRNA	504.53	2443.22	2.275779249	3.47E-04	0.008907576
14263	'Fmo5'	mRNA	2715.68	626.76	-2.115319213	4.80E-06	2.91E-04
14264	'Fmod'	mRNA	390.49	1767.05	2.177980454	3.19E-05	0.001352047
14268	'Fn1'	mRNA	17577.43	118974.39	2.758854956	5.92E-14	3.59E-11
14282	'Fosb'	mRNA	134.59	2008.19	3.899209371	1.56E-07	1.54E-05
14284	'Fosl2'	mRNA	12449.97	3893.78	-1.676899179	1.88E-05	8.94E-04
14296	'Frat1'	mRNA	386.34	108.21	-1.836081289	8.81E-08	9.43E-06
14302	'Frk'	mRNA	68.3	170.36	1.318573729	7.07E-05	0.002579879
14311	'Cidec'	mRNA	23134.72	6379.39	-1.858569155	5.06E-05	0.001989915
14314	'Fstl1'	mRNA	2514.84	12537.62	2.317723622	1.79E-05	8.62E-04
14362	'Fzd1'	mRNA	1061.31	2759.16	1.37838959	7.56E-04	0.016244165
14369	'Fzd7'	mRNA	1100.99	2933.47	1.413809342	5.41E-04	0.012669485
14373	'G0s2'	mRNA	394.39	4158.95	3.398518384	1.51E-08	2.04E-06
14396	'Gabra3'	mRNA	665.91	2528.86	1.925096013	1.06E-04	0.003487193
14411	'Slc6a12'	mRNA	116.66	15.5	-2.911844053	0.001970293	0.032864823
14412	'Slc6a13'	mRNA	6.91	427.2	5.950023153	4.07E-16	4.01E-13
14431	'Gamt'	mRNA	53.6	178.07	1.732133502	0.00154573	0.027644462
14470	'Rabac1'	mRNA	2225.49	1006.37	-1.1449657	8.91E-04	0.018392488
14537	'Gcnt1'	mRNA	332.81	841.59	1.338422582	0.00185451	0.031687305
14544	'Gda'	mRNA	5175.15	1612.07	-1.682687411	1.37E-04	0.004279443
14560	'Gdf10'	mRNA	549.1	3614.35	2.71860674	1.15E-19	1.74E-16
14605	'Tsc22d3'	mRNA	7310.69	2488.77	-1.554575027	7.21E-04	0.015716752
14629	'Gclc'	mRNA	1990.8	986.06	-1.013602559	0.001577411	0.028020533
14633	'Gli2'	mRNA	327.15	988.87	1.595841145	0.001231154	0.023140881
14634	'Gli3'	mRNA	300.1	723.77	1.270079157	4.71E-04	0.011310886
14645	'Glul'	mRNA	116464.97	19375.72	-2.587573895	4.32E-09	7.04E-07
14661	'Glud1'	mRNA	12930.03	4509.49	-1.519690059	6.55E-05	0.002434486
14663	'Glycam1'	mRNA	0	393.49	23.43425008	2.00E-09	3.74E-07
14664	'Slc6a9'	mRNA	506.43	1340.06	1.40386203	0.001183161	0.022409624
14709	'Gng8'	mRNA	34.37	143.38	2.06063137	0.003159992	0.046936928
14729	'Gp5'	mRNA	254.45	67.76	-1.908886916	0.001096721	0.021283297
14734	'Gpc3'	mRNA	385.32	1365.55	1.825349365	1.25E-05	6.51E-04
14775	'Gpx1'	mRNA	8067.82	3640.04	-1.148224602	0.002055752	0.033963816
14871	'Gstt1'	mRNA	417.79	892.9	1.095707933	7.44E-04	0.016054847
14874	'Gstz1'	mRNA	3350.72	1203.53	-1.477191683	0.001039009	0.020434702
14933	'Gk'	mRNA	425.49	2076.96	2.287272241	2.05E-05	9.60E-04
14961	'H2-Ab1'	mRNA	426.02	1462.03	1.778986296	1.61E-04	0.004896453
14999	'H2-DMb1'	mRNA	17.37	105.04	2.596337618	3.69E-06	2.36E-04
15016	'H2-Q5'	lncRNA	1226.4	495.13	-1.308555847	0.003248637	0.047968928
15064	'Mr1'	mRNA	225.66	808.66	1.841382839	1.07E-05	5.70E-04
15108	'Hsd17b10'	mRNA	4809.42	949	-2.341390172	1.36E-06	9.80E-05
15109	'Hal'	mRNA	102.48	3.88	-4.721779124	4.34E-04	0.010615086
15200	'Hbegf'	mRNA	94.98	459.64	2.27484989	6.57E-06	3.80E-04
15207	'Hes3'	mRNA	1.05	124.31	6.892532799	2.96E-10	7.52E-08
15245	'Hhip'	mRNA	98.96	1180.71	3.576663451	4.23E-08	5.05E-06
15251	'Hif1a'	mRNA	1247.15	2501.78	1.004324066	0.001661325	0.029091998
15257	'Hipk1'	mRNA	22710.81	10344.65	-1.134494322	0.001240774	0.023266289
15258	'Hipk2'	mRNA	4752.45	12873.61	1.437673416	3.10E-06	2.02E-04
15356	'Hmgcl'	mRNA	1103.31	349.24	-1.659521916	2.41E-12	1.08E-09
15439	'Hp'	mRNA	5020.2	12590.85	1.326559569	0.003039252	0.045644308
15446	'Hpgd'	mRNA	41.4	187.93	2.182632804	2.07E-08	2.68E-06
15464	'Hrc'	mRNA	22.54	172.46	2.935576827	6.08E-04	0.013785485
15482	'Hspa1l'	mRNA	16.9	115.19	2.768624984	3.67E-04	0.009306082
15493	'Hsd3b2'	mRNA	0	72.11	20.36558035	1.86E-09	3.55E-07
15512	'Hspa2'	mRNA	288.92	821.94	1.508338985	5.73E-04	0.013223631
15551	'Htr1b'	mRNA	267.97	1301.71	2.280248262	2.24E-04	0.006381873
15567	'Slc6a4'	mRNA	600.18	105.22	-2.511999419	2.12E-07	1.98E-05
15902	'Id2'	mRNA	204.91	1268.19	2.629698702	5.94E-08	6.80E-06
15904	'Id4'	mRNA	156.2	875.7	2.487040892	8.85E-07	6.84E-05
15980	'Ifngr2'	mRNA	570.08	1237.99	1.118774726	4.46E-06	2.75E-04
16005	'Igfals'	mRNA	164.89	16	-3.365014079	1.05E-12	5.15E-10
16007	'Ccn1'	mRNA	1858.61	7079.93	1.929510615	0.001232282	0.023151067
16009	'Igfbp3'	mRNA	3226.25	1096.63	-1.556776619	1.41E-04	0.00438335
16010	'Igfbp4'	mRNA	21729.35	10473.77	-1.052864568	3.44E-05	0.001434729
16011	'Igfbp5'	mRNA	11012.72	29873.42	1.439691196	8.59E-05	0.002973891
16147	'Ihh'	mRNA	19.93	106.87	2.422697054	0.001057619	0.020749003
16194	'Il6ra'	mRNA	3568.43	1072.59	-1.73419053	1.68E-04	0.005035658
16206	'Lrig1'	mRNA	2240.63	1004.33	-1.157669876	0.001002231	0.019960133
16323	'Inhba'	mRNA	260.92	1167.1	2.161232062	2.13E-05	9.90E-04
16337	'Insr'	mRNA	17087.07	8381.45	-1.027633475	1.19E-08	1.66E-06
16364	'Irf4'	mRNA	13980.08	123.99	-6.817046147	2.15E-26	1.06E-22
16372	'Irx2'	mRNA	115.25	35.26	-1.708620434	1.20E-05	6.27E-04
16399	'Itga2b'	mRNA	1814.39	384	-2.240313781	2.26E-04	0.006419567
16401	'Itga4'	mRNA	265.85	875.77	1.719964506	1.47E-04	0.004530787
16410	'Itgav'	mRNA	1533.11	3567.58	1.218482202	2.40E-07	2.23E-05
16411	'Itgax'	mRNA	10.86	105.24	3.276564851	7.70E-05	0.002740569
16412	'Itgb1'	mRNA	7835.07	22996.79	1.553413737	2.52E-05	0.001141717
16420	'Itgb6'	mRNA	0.19	152.39	9.65106747	3.05E-06	2.00E-04
16450	'Jag2'	mRNA	2706.04	781.32	-1.792202175	0.001287416	0.023947403
16483	'Kap'	mRNA	0	50.04	21.36718004	1.16E-09	2.46E-07
16493	'Kcna5'	mRNA	1893.92	529.56	-1.838509525	1.15E-08	1.62E-06
16497	'Kcnab1'	mRNA	880.07	3639.19	2.047924392	5.66E-04	0.01310055
16516	'Kcnj15'	mRNA	223.84	1773.18	2.985815413	2.33E-04	0.006534786
16527	'Kcnk3'	mRNA	11160.43	3925.58	-1.507415112	1.05E-05	5.64E-04
16533	'Kcnmb1'	mRNA	323.57	2660.99	3.039815947	1.18E-06	8.73E-05
16552	'Kif12'	mRNA	0.19	56.96	8.234325477	0.003207376	0.047518058
16612	'Klk1'	mRNA	0.72	1939.61	11.39924351	4.67E-04	0.01125044
16625	'Serpina3c'	mRNA	830.46	334.37	-1.312472668	1.85E-04	0.00547157
16651	'Sspn'	mRNA	596.29	2109.51	1.822820619	1.51E-06	1.08E-04
16716	'Ky'	mRNA	54.08	310.63	2.52190263	0.001015331	0.020142918
16763	'Lad1'	mRNA	2.44	201.19	6.363573023	2.47E-05	0.001122012
16774	'Lama3'	mRNA	1631.55	555.98	-1.553125708	9.00E-08	9.59E-06
16780	'Lamb3'	mRNA	17.51	199.59	3.511100391	4.76E-13	2.54E-10
16790	'Anpep'	mRNA	814.72	1959.68	1.266231861	1.55E-05	7.67E-04
16846	'Lep'	mRNA	16.33	4551.09	8.122293219	3.36E-20	6.32E-17
16852	'Lgals1'	mRNA	971.58	5477.79	2.495193977	8.15E-22	1.89E-18
16886	'Limk2'	mRNA	2038.82	1015.47	-1.005587744	2.88E-04	0.00769748
16918	'Mycl'	mRNA	3332.92	68.33	-5.6081227	5.97E-27	3.36E-23
16924	'Lnx1'	mRNA	2014.11	633.22	-1.669370805	3.01E-06	1.98E-04
16948	'Lox'	mRNA	1602.02	4056.27	1.34025879	2.66E-05	0.001181002
16949	'Loxl1'	mRNA	1053.06	4345.42	2.044908271	5.17E-06	3.09E-04
16952	'Anxa1'	mRNA	850.06	2497.52	1.554861363	2.29E-09	4.11E-07
16956	'Lpl'	mRNA	74230.82	21255.7	-1.804168494	5.60E-06	3.31E-04
16997	'Ltbp2'	mRNA	1112.6	4211.36	1.920344807	2.15E-05	9.94E-04
17022	'Lum'	mRNA	179.62	575.86	1.68076517	5.69E-04	0.013142307
17035	'Lxn'	mRNA	89.45	368.31	2.041808211	0.001180315	0.022377209
170460	'Stard5'	mRNA	1197.82	426.74	-1.488998323	0.001693032	0.029516211
17060	'Blnk'	mRNA	21.82	111.06	2.34745643	0.001400022	0.025583644
170643	'Kirrel'	mRNA	3299.95	7752.65	1.232246524	6.62E-09	1.01E-06
170716	'Cyp4f13'	mRNA	754.59	362.67	-1.057048463	4.16E-04	0.010286934
170721	'Papln'	mRNA	639.29	221.16	-1.531399513	2.51E-05	0.001136996
170736	'Parvb'	mRNA	4511.29	1567.4	-1.525170022	0.003085494	0.04616306
170737	'Znrf1'	mRNA	3549.01	1760.12	-1.011743187	3.88E-06	2.46E-04
17075	'Epcam'	mRNA	0.19	26.13	7.116699886	0.003110096	0.046443085
170756	'Slc8b1'	mRNA	2238.38	587.92	-1.92876448	6.68E-12	2.57E-09
17076	'Ly75'	mRNA	127.73	565.7	2.14691274	9.24E-04	0.01887381
170768	'Pfkfb3'	mRNA	10414.27	5110.15	-1.027122841	0.002854028	0.043491687
170833	'Hook2'	mRNA	272.74	122.44	-1.155471826	3.24E-04	0.008445732
171210	'Acot2'	mRNA	706.19	2289.81	1.697102418	3.10E-04	0.008118876
171543	'Bmf'	mRNA	1220.75	471.86	-1.371326309	2.23E-04	0.006359681
17172	'Ascl1'	mRNA	32.95	1.9	-4.113252164	4.08E-05	0.001659312
17174	'Masp1'	mRNA	611.86	150.12	-2.027060242	8.32E-04	0.017424137
17203	'Mc5r'	mRNA	306.3	49.15	-2.639790608	3.39E-06	2.20E-04
17207	'Mcf2l'	mRNA	7124.23	2106	-1.758227501	3.21E-04	0.008371585
17220	'Mcm7'	mRNA	1288.44	357.24	-1.85065202	5.08E-09	8.10E-07
17254	'Slc3a2'	mRNA	7487.46	2736.64	-1.452070123	2.74E-04	0.007400921
17287	'Mep1a'	mRNA	0	147.8	22.87483607	4.79E-09	7.71E-07
17304	'Mfge8'	mRNA	4870.5	13474.23	1.46806222	2.97E-11	1.00E-08
17313	'Mgp'	mRNA	4104.22	10970.35	1.418430927	4.95E-04	0.011805317
17347	'Mknk2'	mRNA	16693.07	7234.98	-1.206188613	1.52E-04	0.004677865
17381	'Mmp12'	mRNA	4.23	265.51	5.970373526	9.70E-13	4.92E-10
17475	'Mpdz'	mRNA	2269.85	4819.7	1.086348253	3.66E-04	0.009306082
17476	'Mpeg1'	mRNA	410.38	1223.87	1.576411968	0.001544378	0.027632813
17480	'Mpl'	mRNA	270.35	62.59	-2.11074599	6.75E-04	0.015021654
17524	'Mpp1'	mRNA	2427.17	982.97	-1.304050507	4.44E-08	5.28E-06
17681	'Msc'	mRNA	93.69	35.12	-1.415754727	0.001501345	0.02697293
17691	'Sik1'	mRNA	9132.87	3099.96	-1.558820597	0.00131264	0.024302002
17698	'Msn'	mRNA	6848.49	17007.97	1.312353177	6.53E-11	1.97E-08
17831	'Muc2'	mRNA	707.03	103.32	-2.774633851	3.14E-05	0.00133726
17841	'Mup2'	mRNA	280.24	2.83	-6.629928805	7.35E-08	8.19E-06
17858	'Mx2'	lncRNA	122.31	31.23	-1.969773453	8.49E-04	0.017712828
17868	'Mybpc3'	mRNA	6.18	197.57	4.999312702	0.001357231	0.02498685
17873	'Gadd45b'	mRNA	680.54	182.58	-1.898188124	1.29E-06	9.41E-05
17874	'Myd88'	mRNA	507.89	232.96	-1.124442649	1.80E-05	8.65E-04
17880	'Myh11'	mRNA	29088.6	95754.42	1.718885277	0.003047305	0.045730438
17896	'Myl4'	mRNA	96.17	1010.19	3.392832418	0.00334376	0.048823593
17912	'Myo1b'	mRNA	2430.44	964.84	-1.332857698	7.62E-04	0.016285847
17930	'Myom2'	mRNA	6.49	372.39	5.842400366	5.19E-06	3.09E-04
17966	'Nbr1'	mRNA	5745.22	2716.02	-1.080865906	2.48E-04	0.006858466
17996	'Neb'	mRNA	88.55	261.74	1.563598868	3.91E-04	0.009783216
18003	'Nedd9'	mRNA	1171.43	2970.54	1.342456017	6.40E-05	0.00238951
18007	'Neo1'	mRNA	1770.47	5327.07	1.589209673	9.93E-05	0.003314104
18029	'Nfic'	mRNA	4303.87	9830.12	1.191575309	2.21E-10	5.74E-08
18030	'Nfil3'	mRNA	2131.08	475.79	-2.163180155	1.72E-06	1.20E-04
18035	'Nfkbia'	mRNA	5104.01	2028.59	-1.331154064	2.29E-09	4.11E-07
18038	'Nfkbil1'	mRNA	444.16	123.85	-1.842522644	3.32E-11	1.10E-08
18049	'Ngf'	mRNA	113.62	250.74	1.141975863	0.001939301	0.032500429
18095	'Nkx3-1'	mRNA	25.17	397.66	3.981819279	2.39E-06	1.60E-04
18096	'Nkx6-1'	mRNA	27.1	85.26	1.653568364	5.99E-04	0.013653597
18104	'Nqo1'	mRNA	120.68	268.84	1.155580813	5.95E-04	0.013589835
18111	'Nnat'	mRNA	135.8	7920.19	5.865997892	3.23E-14	2.15E-11
18113	'Nnmt'	mRNA	910.2	272.39	-1.740534779	4.38E-05	0.001756887
18124	'Nr4a3'	mRNA	5160.97	476.73	-3.436412213	4.92E-07	4.15E-05
18128	'Notch1'	mRNA	13182.09	5941.14	-1.149767034	2.43E-04	0.006754737
18132	'Notch4'	mRNA	7603.04	2164.11	-1.812805632	1.83E-05	8.77E-04
18133	'Ccn3'	mRNA	2262.83	9312.47	2.041037062	7.01E-04	0.015385726
18145	'Npc1'	mRNA	5530.48	2013.13	-1.457961685	0.001891806	0.032046986
18150	'Npm3'	mRNA	409.47	149.72	-1.45147773	0.001205571	0.022738804
18160	'Npr1'	mRNA	13744.74	4766.07	-1.52800789	7.26E-14	4.34E-11
18162	'Npr3'	mRNA	1224.51	5848.43	2.255846407	5.40E-10	1.23E-07
18164	'Nptx1'	mRNA	6.06	60	3.30803496	9.28E-04	0.0189501
18166	'Npy1r'	mRNA	717	1679.34	1.227847704	6.93E-04	0.015327178
18399	'Slc22a6'	mRNA	0.68	720.25	10.049056	0.002951647	0.044720179
18491	'Pappa'	mRNA	1172.52	301.95	-1.957232209	0.002281241	0.03664569
18507	'Pax5'	mRNA	25.87	188.18	2.862682015	0.001643188	0.028868415
18542	'Pcolce'	mRNA	577.44	1922.73	1.735420172	1.07E-09	2.30E-07
18552	'Pcsk5'	mRNA	2884.17	1286.59	-1.164602843	0.00170711	0.029688669
18563	'Pcx'	mRNA	17348.07	4657.79	-1.897056386	4.62E-06	2.83E-04
18616	'Peg3'	mRNA	38518.95	9483.02	-2.022150377	4.51E-08	5.35E-06
18643	'Pfn1'	mRNA	2532.5	5079.45	1.004109115	6.29E-04	0.014145778
18669	'Abcb1b'	mRNA	1074.86	424.37	-1.340748897	1.89E-07	1.80E-05
18689	'Phxr4'	lncRNA	214.32	652.63	1.606507138	1.75E-09	3.43E-07
18712	'Pim1'	mRNA	1689.42	618.65	-1.44933859	8.34E-05	0.002915084
18719	'Pip5k1b'	mRNA	393.47	909.47	1.208751092	0.002354245	0.03751294
18740	'Pitx1'	mRNA	39.45	4.69	-3.073076296	0.001925507	0.032312647
18755	'Prkch'	mRNA	3362.78	1155.53	-1.541101878	5.59E-09	8.72E-07
18767	'Pkia'	mRNA	386.04	973.22	1.334003962	0.001613804	0.02850018
18783	'Pla2g4a'	mRNA	90.07	595.07	2.723871625	9.78E-06	5.31E-04
18784	'Pla2g5'	mRNA	6.63	48.46	2.869292342	0.003001664	0.045234779
18787	'Serpine1'	mRNA	475.02	12243.99	4.687942333	1.32E-22	3.48E-19
18803	'Plcg1'	mRNA	7844.59	3463.61	-1.179420332	1.56E-10	4.28E-08
18824	'Plp2'	mRNA	1342.6	2755.47	1.037266752	3.41E-09	5.81E-07
18826	'Lcp1'	mRNA	476.08	1180.1	1.309641019	9.92E-04	0.019800479
18829	'Ccl21a'	mRNA	128.34	1060.07	3.046101819	5.17E-04	0.01223226
18933	'Prrx1'	mRNA	1200.16	3618.81	1.592284547	4.45E-06	2.75E-04
18975	'Polg'	mRNA	3483.06	1718.96	-1.018817237	1.15E-04	0.003704063
19013	'Ppara'	mRNA	1322.07	4121.2	1.640265471	4.17E-04	0.01030872
19035	'Ppib'	mRNA	895.76	1891.4	1.078260674	1.52E-09	3.04E-07
19063	'Ppt1'	mRNA	741.04	1804.3	1.283817035	1.18E-05	6.18E-04
19125	'Prodh'	mRNA	2624.72	464.73	-2.49769082	1.34E-08	1.84E-06
19157	'Cyth1'	mRNA	4328.64	1697.07	-1.350865964	3.83E-06	2.43E-04
19165	'Psen2'	mRNA	1372.3	586.48	-1.226439693	8.25E-09	1.21E-06
19193	'Pipox'	mRNA	22.27	195.91	3.136847905	6.99E-04	0.01537271
19207	'Ptch2'	mRNA	115.92	459.38	1.986567037	1.29E-08	1.79E-06
192194	'Btnl10'	mRNA	25.74	0.61	-5.390430588	0.001665932	0.029146792
19221	'Ptgfrn'	mRNA	825.39	1727.58	1.065601061	0.001219771	0.022970702
192216	'Tmem47'	mRNA	327.19	1126.47	1.783588517	0.002248043	0.036289704
19225	'Ptgs2'	mRNA	36.73	384.35	3.387436257	4.50E-25	1.61E-21
19240	'Tmsb10'	mRNA	358.23	1016.44	1.504571779	0.00235336	0.03751294
19261	'Sirpa'	mRNA	887.87	1798.93	1.018727096	2.32E-04	0.006523034
192652	'Wdr81'	mRNA	2812.26	1391.53	-1.015063596	4.80E-07	4.08E-05
19266	'Ptprd'	mRNA	2963.21	6016.95	1.021871798	0.003305102	0.0485401
19273	'Ptpru'	mRNA	2151.98	739.58	-1.54088577	2.56E-12	1.14E-09
192775	'Kcnh6'	mRNA	1910.98	575.49	-1.731449253	8.45E-04	0.017638471
19283	'Ptprz1'	mRNA	443.63	2957.51	2.736941406	5.22E-05	0.002038519
19301	'Pxmp2'	mRNA	346.56	95.34	-1.861890951	1.86E-07	1.78E-05
193022	'Gm53'	lncRNA	17.08	131.36	2.943026371	7.04E-04	0.015440599
19305	'Pex5'	mRNA	3053.31	1212.77	-1.33207126	3.29E-05	0.001387508
19414	'Rasa3'	mRNA	6462.83	2421.01	-1.416560131	1.99E-05	9.38E-04
19416	'Rasd1'	mRNA	1577.61	680.65	-1.212755349	0.003013325	0.04531751
19417	'Rasgrf1'	mRNA	83.26	26.62	-1.644873624	0.002999805	0.045224036
194352	'Trpv5'	mRNA	0	117.14	21.24692872	5.40E-08	6.26E-06
195209	'Zfp469'	mRNA	3754.35	1118.81	-1.74659367	4.88E-07	4.13E-05
195733	'Grhl1'	mRNA	392.39	77.09	-2.347623763	2.54E-07	2.33E-05
19732	'Rgl2'	mRNA	2271.12	960.16	-1.242056174	0.003386294	0.049280509
19735	'Rgs2'	mRNA	3228.9	704.77	-2.195826073	2.45E-06	1.64E-04
19737	'Rgs5'	mRNA	6250.41	57323.35	3.197101274	8.26E-07	6.42E-05
19878	'Rock2'	mRNA	3443.18	7497.21	1.122613711	1.42E-04	0.004396241
19885	'Rorc'	mRNA	2404.91	360.33	-2.738608668	3.95E-19	5.57E-16
19889	'Rp2'	mRNA	229.11	543.58	1.246465427	2.83E-05	0.001240474
20044	'Rps14'	mRNA	3788.5	1642.76	-1.205502361	0.00267617	0.041291723
20090	'Rps29'	mRNA	441.96	1068.35	1.273383136	0.002064576	0.034009904
20182	'Rxrb'	mRNA	1886.87	840.23	-1.167136023	1.13E-11	4.18E-09
20183	'Rxrg'	mRNA	66.23	181.76	1.456582337	2.34E-05	0.001070383
20195	'S100a11'	mRNA	804.39	4162.79	2.371590638	1.43E-05	7.20E-04
20198	'S100a4'	mRNA	45.2	460.73	3.349472296	1.45E-13	8.27E-11
20200	'S100a6'	mRNA	382.85	1060.84	1.470377604	7.64E-04	0.01632055
20203	'S100b'	mRNA	144.69	415.71	1.522590429	0.003332989	0.048720423
20216	'Acsm3'	mRNA	4855.38	697.5	-2.799321184	6.03E-08	6.88E-06
20256	'Clec11a'	mRNA	60.49	218.34	1.85173792	4.79E-04	0.011483076
20266	'Scn1b'	mRNA	1923.88	890.08	-1.112007364	1.84E-05	8.77E-04
20277	'Scnn1b'	mRNA	1.07	104.58	6.606176198	0.003192736	0.047354516
20280	'Scp2'	mRNA	29637.29	4672.66	-2.665097741	7.57E-08	8.38E-06
20317	'Serpinf1'	mRNA	814.77	2521.83	1.630001314	5.16E-06	3.09E-04
20319	'Sfrp2'	mRNA	359.45	2346.93	2.706929028	7.64E-06	4.31E-04
20335	'Sec61g'	mRNA	182.4	566.23	1.63426195	0.001869154	0.03181336
20346	'Sema3a'	mRNA	146.25	760.19	2.377882356	0.001388314	0.025404981
20348	'Sema3c'	mRNA	291.92	2104.53	2.849873725	6.03E-07	4.98E-05
20359	'Sema6b'	mRNA	3059.29	1070.61	-1.51476363	3.03E-05	0.001303788
20361	'Sema7a'	mRNA	4497.67	1171.42	-1.940914878	3.20E-05	0.001354592
20365	'Serf1'	mRNA	1.05	22.73	4.437563989	1.89E-04	0.005565823
20377	'Sfrp1'	mRNA	512.47	1556.21	1.602504436	0.001509203	0.027089438
20378	'Frzb'	mRNA	70.44	409.33	2.538703909	6.47E-05	0.002409051
20392	'Sgce'	mRNA	623.75	1290.56	1.048952666	4.24E-05	0.001711244
20397	'Sgpl1'	mRNA	9416.31	2207.76	-2.092576898	5.31E-15	4.11E-12
20442	'St3gal1'	mRNA	4740.89	2299.46	-1.043867174	7.89E-07	6.22E-05
20446	'St6galnac2'	mRNA	963.62	345.15	-1.481258168	0.002338392	0.037328298
20447	'St6galnac3'	mRNA	2925.11	1459.75	-1.002772159	1.39E-08	1.90E-06
20482	'Skil'	mRNA	928.74	2410.63	1.37607095	6.98E-08	7.80E-06
20495	'Slc12a1'	mRNA	0.19	361.96	10.89771555	0.002762988	0.042382651
20501	'Slc16a1'	mRNA	724.34	2041.25	1.494710818	0.001153498	0.021985002
20503	'Slc16a7'	mRNA	315.92	1515.44	2.262097672	1.62E-08	2.18E-06
20504	'Slc17a1'	mRNA	0	294.35	23.75896704	1.19E-09	2.49E-07
20505	'Slc34a1'	mRNA	0.36	2394.96	12.70729527	0.001143488	0.021846984
20512	'Slc1a3'	mRNA	8296.93	1979.01	-2.067798918	2.00E-09	3.74E-07
20517	'Slc22a1'	mRNA	29.35	515.87	4.135673603	1.02E-09	2.20E-07
20526	'Slc2a2'	mRNA	1.41	114.8	6.345682252	0.002478372	0.038924847
20537	'Slc5a1'	mRNA	0.19	69.35	8.517585843	5.75E-04	0.013247544
20541	'Slc8a1'	mRNA	1928.76	6584.38	1.771376288	2.98E-04	0.007871927
20564	'Slit3'	mRNA	5148.7	11678.16	1.181532622	1.92E-05	9.06E-04
20613	'Snai1'	mRNA	76.99	186.04	1.27280847	0.002187683	0.035577345
20649	'Sntb1'	mRNA	796.62	1826.01	1.196728995	0.003428065	0.049741609
20657	'Sod3'	mRNA	2830.91	15710.59	2.472398218	9.02E-08	9.59E-06
20660	'Sorl1'	mRNA	1818.35	7357.79	2.016641946	7.39E-06	4.19E-04
20671	'Sox17'	mRNA	2099.01	750.39	-1.483998063	0.001121642	0.021586416
20677	'Sox4'	mRNA	4312.9	477.28	-3.175752116	6.36E-06	3.70E-04
20692	'Sparc'	mRNA	9002.78	24316.32	1.43348186	3.66E-04	0.009306082
20708	'Serpinb6b'	mRNA	78.42	554.6	2.822065512	3.80E-06	2.42E-04
20714	'Serpina3k'	mRNA	1290.56	56.69	-4.508877239	1.33E-05	6.85E-04
20717	'Serpina3m'	mRNA	884.57	19.5	-5.503326648	6.61E-10	1.48E-07
207181	'Rbms3'	mRNA	2719.22	8822.65	1.698018254	2.05E-04	0.005954843
20720	'Serpine2'	mRNA	1027.03	4427.72	2.10809078	7.82E-08	8.62E-06
207215	'Fbxo40'	mRNA	304.88	1145.14	1.90923253	0.001425408	0.0259155
20723	'Serpinb9'	mRNA	262.49	636.89	1.278757436	0.001783228	0.030668563
20733	'Spint2'	mRNA	485.01	1094.2	1.17379521	4.49E-04	0.010911905
20750	'Spp1'	mRNA	47.39	2388.23	5.655078201	0.002013979	0.033441267
207592	'Tbc1d16'	mRNA	2511.61	787.73	-1.672838477	2.32E-08	2.96E-06
207728	'Pde2a'	mRNA	10733.53	3385.74	-1.66458176	9.79E-05	0.00328666
20778	'Scarb1'	mRNA	5121.24	1745.47	-1.55287499	2.48E-05	0.001127796
207932	'Urb1'	mRNA	2064.08	967.38	-1.093342207	1.28E-05	6.63E-04
208079	'A530053G22Rik'	lncRNA	22.64	226.79	3.324246078	1.32E-06	9.59E-05
208166	'Gm609'	mRNA	75.73	18.18	-2.05878382	0.00243553	0.038389511
208285	'Cyp4f17'	mRNA	1244.96	381.78	-1.705306588	4.83E-10	1.13E-07
208624	'Alg3'	mRNA	94.03	199.66	1.086274628	0.002996757	0.045202255
208638	'Slc25a38'	mRNA	1182.66	530.97	-1.155336696	1.92E-07	1.82E-05
208647	'Creb3l2'	mRNA	2713.06	6316.05	1.219101443	9.39E-05	0.003183247
20887	'Sult1a1'	mRNA	6135.54	2478.29	-1.307845262	7.18E-05	0.002604347
209027	'Pycr1'	mRNA	24.51	108.75	2.149411735	6.63E-04	0.014800427
209086	'Samd9l'	mRNA	488.96	1065.23	1.123392524	2.13E-06	1.45E-04
20911	'Stxbp2'	mRNA	1165.45	523.34	-1.155061072	0.003330609	0.048720423
209186	'Acnat2'	mRNA	40.87	412.05	3.333793658	0.001469244	0.026492733
209195	'Clic6'	mRNA	127.59	11.16	-3.514529447	0.001376687	0.025250784
209378	'Itih5'	mRNA	3155.84	6964.71	1.142038495	5.22E-04	0.012319844
209645	'Bend7'	mRNA	401.56	192.9	-1.057787674	0.002534567	0.039586804
209692	'Dhtkd1'	mRNA	1257.64	391.2	-1.684752702	1.28E-07	1.29E-05
209773	'Dennd2a'	mRNA	2450.39	674.82	-1.860428387	3.69E-09	6.18E-07
210126	'Lpp'	mRNA	9330.32	32835.38	1.815252357	1.69E-04	0.005056583
210293	'Dock10'	mRNA	1299.34	3426.85	1.399106405	1.67E-10	4.55E-08
210530	'P3h2'	mRNA	446.16	1256.16	1.493372914	1.30E-04	0.004120401
210762	'Ppp1r36'	mRNA	0.19	33.03	7.449784601	2.98E-05	0.001292345
210801	'Unc5d'	mRNA	5.18	129.8	4.648143662	1.57E-06	1.12E-04
211134	'Lzts1'	mRNA	232.21	73.08	-1.667957542	4.19E-04	0.010340115
211652	'Wwc1'	mRNA	84.8	486.17	2.519270868	1.44E-05	7.21E-04
211666	'Mgst2'	mRNA	103.09	26.49	-1.960282727	6.18E-04	0.013943102
211978	'Zfyve26'	mRNA	5439.45	1836.58	-1.566438234	3.20E-08	3.94E-06
212070	'Clrn3'	mRNA	0	35.91	20.91422713	1.01E-08	1.44E-06
212073	'Syne3'	mRNA	5457.23	1648.35	-1.727141905	1.33E-12	6.23E-10
212398	'Frat2'	mRNA	134.51	36.25	-1.891513098	0.001452543	0.026251568
212483	'Fam193b'	mRNA	4317.82	1816.49	-1.249146699	3.53E-07	3.11E-05
212647	'Aldh4a1'	mRNA	1622.13	772.24	-1.070759111	0.001840736	0.031492872
212670	'Catsper2'	mRNA	211.68	60.85	-1.798634473	6.71E-09	1.01E-06
212706	'N4bp3'	mRNA	759.65	282.13	-1.428960107	6.60E-04	0.014747051
212862	'Chpt1'	mRNA	7151.17	2401.6	-1.574185117	1.58E-06	1.12E-04
212965	'BC024386'	lncRNA	0.19	40.15	7.732654106	3.75E-04	0.00945176
213053	'Slc39a14'	mRNA	21497.95	2349.86	-3.193554356	6.54E-07	5.30E-05
213056	'Fam126b'	mRNA	663.07	1716.77	1.372458108	1.44E-04	0.004457769
213084	'Cdkl3'	mRNA	127.62	303.89	1.251680824	0.001846945	0.0315854
213393	'Depp1'	mRNA	11747.8	1336.53	-3.135823995	8.34E-11	2.46E-08
21345	'Tagln'	mRNA	12396.41	44302.48	1.837464735	2.10E-04	0.006066923
213469	'Lgi3'	mRNA	93.26	586.52	2.652895546	2.87E-07	2.60E-05
213573	'Cracr2b'	mRNA	913.11	341.93	-1.417076452	4.91E-05	0.001946233
213575	'Dync2li1'	mRNA	41.78	116.98	1.485253272	0.002234808	0.036171253
21389	'Tbx6'	mRNA	218.48	67.75	-1.689192377	0.003276327	0.0482497
214425	'Cilp'	mRNA	65.22	456.48	2.807190258	4.60E-06	2.82E-04
214593	'Duox2'	mRNA	65.11	154.67	1.248362433	0.002380256	0.037837436
214597	'Sidt2'	mRNA	15607.45	6206.32	-1.330423599	2.11E-10	5.51E-08
214616	'Spata5l1'	mRNA	271.89	81.64	-1.735623819	7.45E-04	0.016058586
214804	'Syde2'	mRNA	2458.54	1100.61	-1.159498371	2.07E-04	0.005984811
215627	'Zbtb8b'	mRNA	212.42	12.98	-4.032821048	1.38E-05	7.01E-04
215641	'Mageb18'	mRNA	233.62	39.26	-2.573063049	1.87E-06	1.29E-04
216190	'Appl2'	mRNA	2710.16	1229.63	-1.140154498	1.61E-07	1.57E-05
216197	'Ckap4'	mRNA	482.65	1131.39	1.229051347	1.95E-04	0.005719743
216198	'Tcp11l2'	mRNA	1417.22	372.74	-1.926829816	4.79E-12	1.93E-09
216225	'Slc5a8'	mRNA	0	201.08	23.31116403	2.43E-09	4.31E-07
216233	'Socs2'	mRNA	2880.53	714.47	-2.011400248	2.67E-07	2.44E-05
216441	'Slc26a10'	mRNA	148.68	55.6	-1.419100292	4.63E-04	0.011189153
216505	'Pik3ip1'	mRNA	2851.05	1089.36	-1.388009904	1.35E-14	9.36E-12
216613	'Ccdc85a'	mRNA	5091.92	1478.56	-1.784019986	1.91E-23	5.79E-20
21676	'Tead1'	mRNA	18414.98	7113.48	-1.372251334	3.41E-04	0.008767825
21679	'Tead4'	mRNA	2487.18	268.57	-3.211154562	2.64E-08	3.30E-06
216805	'Flcn'	mRNA	3238.16	744.07	-2.121654472	2.82E-09	4.90E-07
216881	'Wscd1'	mRNA	67.07	168.33	1.327488735	6.91E-04	0.015300747
217012	'Unc45b'	mRNA	1004.59	371.31	-1.435908924	4.37E-04	0.010665305
217082	'Hlf'	mRNA	481.33	1205.63	1.324696322	5.99E-04	0.013655815
217201	'Rundc1'	mRNA	1293.1	530.12	-1.286451287	7.37E-04	0.015967518
217344	'Rhbdf2'	mRNA	2033.43	827.48	-1.297120763	2.62E-05	0.001169545
217371	'Rab40b'	mRNA	671.26	84.26	-2.99392848	2.16E-06	1.46E-04
21743	'Inmt'	mRNA	1859.16	622.76	-1.577912665	1.35E-11	4.88E-09
217430	'Pqlc3'	mRNA	146.09	441.21	1.594649904	6.09E-08	6.92E-06
217695	'Zfyve1'	mRNA	2417.42	1125.98	-1.102287496	5.07E-05	0.001990077
217698	'Acot5'	mRNA	40.2	0.94	-5.4117513	4.34E-07	3.75E-05
217721	'Flvcr2'	mRNA	430.47	52.14	-3.045425862	1.18E-05	6.18E-04
21778	'Tex9'	mRNA	56.55	146.78	1.376211341	0.002236121	0.036171253
21804	'Tgfb1i1'	mRNA	2681.8	6274.6	1.226319894	0.002727101	0.04191364
21808	'Tgfb2'	mRNA	301.98	1436.83	2.250368742	7.73E-07	6.10E-05
21812	'Tgfbr1'	mRNA	878.25	2923.14	1.734808482	2.84E-10	7.28E-08
218203	'Mylip'	mRNA	5078.64	1772.91	-1.518321215	3.54E-04	0.00905354
218215	'Rnf144b'	mRNA	2322.78	753.16	-1.624830632	2.36E-15	2.17E-12
21826	'Thbs2'	mRNA	299.75	2077.88	2.79328285	9.09E-12	3.38E-09
21832	'Thpo'	mRNA	174.23	57.5	-1.599458843	9.90E-04	0.019794664
21846	'Tie1'	mRNA	6129.69	2751.12	-1.155798488	0.00134121	0.024760324
21858	'Timp2'	mRNA	4691.93	10458.66	1.156445249	6.92E-05	0.002533447
218630	'Ccno'	mRNA	42.53	5.39	-2.97881681	1.54E-04	0.004732393
21906	'Otop1'	mRNA	161.27	1287.51	2.99704064	4.70E-12	1.91E-09
219094	'Khnyn'	mRNA	3884.43	1658.35	-1.227950756	1.46E-15	1.41E-12
219131	'Phf11a'	mRNA	378.95	18.34	-4.369236297	0.001104511	0.021391245
219132	'Phf11d'	mRNA	536.14	171.84	-1.641550966	0.002396322	0.038029796
219228	'Pcdh17'	mRNA	886.61	380.77	-1.219380383	0.002828577	0.043153845
21923	'Tnc'	mRNA	1467.25	4569.65	1.638966845	0.001952702	0.032644045
21924	'Tnnc1'	mRNA	8.23	274.43	5.058829204	0.001198867	0.022631043
21934	'Tnfrsf11a'	mRNA	497.04	1080.12	1.119769947	0.00301138	0.045311965
21954	'Tnni3'	mRNA	21.97	529.34	4.590768782	8.18E-04	0.017212634
21956	'Tnnt2'	mRNA	61.2	1566.21	4.677662609	3.97E-05	0.001617046
22003	'Tpm1'	mRNA	5013.8	14749.33	1.556672077	6.95E-04	0.015342335
22004	'Tpm2'	mRNA	3093.84	10240.29	1.726784873	5.96E-04	0.013619057
22041	'Trf'	mRNA	15002.53	1169.28	-3.681516088	5.04E-20	8.29E-17
22061	'Trp63'	mRNA	272.28	10.27	-4.727935173	5.44E-09	8.58E-07
22092	'Rsph1'	mRNA	6.18	32.86	2.410915935	0.001707439	0.029688669
22117	'Tst'	mRNA	1116.77	120.93	-3.207071629	6.57E-15	4.89E-12
22138	'Ttn'	mRNA	340.09	13333.59	5.293018087	6.76E-04	0.015021654
22227	'Ucp1'	mRNA	2327.07	13657.28	2.553082425	6.12E-06	3.58E-04
22239	'Ugt8a'	mRNA	3.5	79.85	4.510297289	8.53E-04	0.017777024
22241	'Ulk1'	mRNA	7189.23	2528.84	-1.507360256	5.17E-05	0.002023818
22242	'Umod'	mRNA	0	1195	25.79220497	4.06E-11	1.30E-08
22247	'Umps'	mRNA	844.36	337.46	-1.323116693	1.67E-05	8.16E-04
22256	'Ung'	mRNA	183.19	53.27	-1.781946201	1.05E-04	0.003450323
22283	'Ush2a'	mRNA	0.19	16.82	6.486184795	3.09E-04	0.008106055
22295	'Cdh23'	mRNA	1258.75	279.24	-2.172431532	2.05E-06	1.40E-04
22329	'Vcam1'	mRNA	318.73	811.83	1.348822642	1.13E-12	5.38E-10
22330	'Vcl'	mRNA	5445.56	15524.17	1.511363514	3.26E-04	0.008475398
22339	'Vegfa'	mRNA	12660.76	2989.67	-2.08230672	2.05E-13	1.14E-10
223455	'Marchf6'	mRNA	6016.64	2916.67	-1.044637676	9.74E-05	0.003276719
223513	'Abra'	mRNA	5.85	101.12	4.11023984	5.49E-14	3.39E-11
22354	'Vipr1'	mRNA	69.46	334.57	2.267956348	7.13E-05	0.002591401
223649	'Nrbp2'	mRNA	9708.31	3865.62	-1.328518587	2.01E-05	9.45E-04
223690	'Ankrd54'	mRNA	587.92	268.36	-1.131483841	1.70E-06	1.19E-04
223722	'Mcat'	mRNA	440.78	178.53	-1.303879525	8.95E-04	0.018429922
223754	'Tbc1d22a'	mRNA	2267.75	939.95	-1.270610541	9.13E-05	0.003112784
223775	'Pim3'	mRNA	5912.18	1843.14	-1.681525249	9.17E-05	0.003120704
223917	'Krt79'	mRNA	5.33	95.99	4.171226869	1.26E-05	6.55E-04
22402	'Ccn4'	mRNA	43.05	167.56	1.960509758	8.17E-04	0.0172045
224023	'Klhl22'	mRNA	964.58	464.08	-1.055507779	1.04E-06	7.85E-05
22403	'Ccn5'	mRNA	150.99	1470.69	3.284001013	3.69E-05	0.001517305
224044	'Cyp2ab1'	mRNA	55.32	18.13	-1.609608051	0.001880572	0.031952717
224090	'Tmem44'	mRNA	1304.12	609.85	-1.09656402	0.002428404	0.038336816
224109	'Nrros'	mRNA	1936.54	822.09	-1.236116484	0.001664272	0.029130665
22433	'Xbp1'	mRNA	6210.03	1889.85	-1.716324305	2.33E-05	0.001066636
22436	'Xdh'	mRNA	43419.12	6005.11	-2.85406793	2.17E-09	3.95E-07
22437	'Xirp1'	mRNA	1247.08	3652.5	1.550333102	5.32E-04	0.012519541
224640	'Lemd2'	mRNA	1394.14	617.59	-1.174647903	6.15E-11	1.90E-08
224648	'Uhrf1bp1'	mRNA	2942.27	1305.07	-1.172803998	5.50E-04	0.012826862
224824	'Pex6'	mRNA	2957.6	848.99	-1.800601606	1.92E-08	2.55E-06
224902	'Safb2'	mRNA	3163.1	1547.09	-1.031783162	1.03E-04	0.003416788
225372	'Apbb3'	mRNA	1274.42	439.31	-1.536530451	6.83E-08	7.65E-06
225872	'Npas4'	mRNA	313.63	965.27	1.621883542	0.003376783	0.049196662
225908	'Myrf'	mRNA	406.91	1127.8	1.470748633	0.001667946	0.029169086
22598	'Slc6a18'	mRNA	0	145.69	22.86014183	4.90E-09	7.86E-07
22599	'Slc6a20b'	mRNA	0	102.43	22.37257922	1.03E-08	1.46E-06
226040	'Tmem252'	mRNA	1107.93	176.8	-2.647694324	1.02E-05	5.46E-04
226041	'Pgm5'	mRNA	2264.61	7921.26	1.806467496	1.10E-05	5.84E-04
226049	'Dmrt2'	mRNA	47.7	178.86	1.906661224	5.81E-05	0.002208852
226154	'Lzts2'	mRNA	5554.57	2459.67	-1.175208778	1.81E-12	8.32E-10
226178	'Wbp1l'	mRNA	8776.98	3005.94	-1.545910326	0.001446399	0.026188518
22625	'Map3k19'	mRNA	294.03	72.17	-2.026573012	3.14E-08	3.88E-06
226407	'Rab3gap1'	mRNA	3365.45	1276.9	-1.398155936	4.46E-15	3.52E-12
226442	'Zfp281'	mRNA	600.43	1446.13	1.268124176	0.001142034	0.02183479
226565	'Fmo6'	mRNA	24.04	106.83	2.151556817	0.002238924	0.036173628
226646	'Ndufs2'	mRNA	7235.87	3118.88	-1.214138319	4.09E-05	0.001660494
226744	'Cnst'	mRNA	3327.63	1282.6	-1.375424802	3.35E-06	2.17E-04
226791	'Lyplal1'	mRNA	296.78	106.08	-1.484219902	5.15E-04	0.012207363
226856	'Lpgat1'	mRNA	1103.13	2539.55	1.202971903	2.82E-09	4.90E-07
22687	'Zpr1'	mRNA	992.12	375.57	-1.401427169	1.07E-05	5.68E-04
227298	'Retreg2'	mRNA	2638.6	1131	-1.222179438	4.46E-10	1.06E-07
22750	'Zfp9'	mRNA	269.45	595.92	1.145112113	3.37E-04	0.008705448
227695	'Spout1'	mRNA	431.97	198.13	-1.124451245	1.50E-04	0.00463234
227696	'Phyhd1'	mRNA	2217.61	666	-1.735402432	2.65E-33	2.61E-29
227737	'Niban2'	mRNA	8710.15	3697.82	-1.236023561	0.001585606	0.028115472
22780	'Ikzf3'	mRNA	58.86	285.02	2.275582066	0.002254234	0.036336737
228026	'Pdk1'	mRNA	2220.7	1086.24	-1.031670526	4.04E-04	0.010042531
228775	'Trib3'	mRNA	577.51	121.2	-2.25248153	2.14E-09	3.93E-07
228796	'Bpifb6'	mRNA	0.19	21.97	6.867878148	1.77E-05	8.55E-04
228812	'Pigu'	mRNA	186.88	458.75	1.295604606	2.07E-05	9.65E-04
229228	'Nudt6'	mRNA	301.7	1332.5	2.142941457	3.72E-06	2.37E-04
229534	'Pbxip1'	mRNA	5023.13	13696.86	1.447187058	4.33E-04	0.010596267
229905	'Kyat3'	mRNA	1324.42	274.19	-2.272115061	1.69E-05	8.24E-04
230125	'Slc25a51'	mRNA	14201.47	4755.87	-1.578258845	7.11E-05	0.002588679
230279	'Tmem268'	mRNA	649.7	290.16	-1.162900662	0.002324104	0.0371527
230379	'Acer2'	mRNA	6194.92	2801.3	-1.144989435	0.001193387	0.022570801
230587	'Glis1'	mRNA	50.46	134.89	1.418540354	1.10E-04	0.003587403
230590	'Zyg11a'	mRNA	1039.56	84.06	-3.628367184	1.17E-16	1.24E-13
230734	'Yrdc'	mRNA	332.76	163.92	-1.021482988	3.63E-04	0.009251207
230784	'Sesn2'	mRNA	1501.46	433.33	-1.792822417	2.07E-08	2.68E-06
230796	'Wdtc1'	mRNA	4185.46	1812.92	-1.207069655	1.68E-04	0.005037308
230899	'Nppa'	mRNA	0	162.37	23.01250995	3.87E-09	6.44E-07
230903	'Fbxo44'	mRNA	737.4	271.68	-1.440546608	7.99E-04	0.016954943
230979	'Tnfrsf14'	mRNA	1373.75	554.23	-1.309544743	5.37E-05	0.002074057
231070	'Insig1'	mRNA	1787.46	825.65	-1.114306504	7.61E-04	0.016285847
231253	'9130230L23Rik'	lncRNA	96.02	10.96	-3.130678089	1.03E-04	0.003403102
231440	'Parm1'	mRNA	809.7	2257.56	1.479299188	2.35E-05	0.001073615
231633	'Tmem119'	mRNA	214.86	599.75	1.480953273	9.58E-04	0.019368455
231642	'Alkbh2'	mRNA	149.71	57.53	-1.379717012	2.23E-05	0.001026817
231712	'Trafd1'	mRNA	7029.62	1463.77	-2.263761621	6.38E-10	1.44E-07
231713	'Naa25'	mRNA	1533.66	734.05	-1.063034306	3.12E-05	0.001330307
231717	'Pheta1'	mRNA	474.45	157.14	-1.594199595	5.42E-08	6.26E-06
231801	'Agfg2'	mRNA	3361.72	901.24	-1.899218207	5.09E-04	0.012105621
231991	'Creb5'	mRNA	968.55	3207.24	1.727426824	3.18E-05	0.001350223
232146	'Eva1a'	mRNA	272.4	98.6	-1.4660578	2.05E-05	9.60E-04
232164	'Paip2b'	mRNA	1386.17	509.68	-1.443443861	6.30E-05	0.002362196
232313	'Gxylt2'	mRNA	358.8	1976.83	2.46195119	0.003248751	0.047968928
232413	'Clec12a'	mRNA	18.26	55.97	1.615809222	0.001017246	0.020153346
232493	'Gys2'	mRNA	815.6	134.45	-2.600833621	0.003231335	0.047801216
232685	'Lncpint'	lncRNA	8866.41	3471.86	-1.352643129	2.69E-11	9.15E-09
232785	'Zfp783'	lncRNA	562.46	271.76	-1.049413828	6.08E-04	0.013785485
232854	'Zfp418'	mRNA	85.08	179.93	1.080513061	2.69E-04	0.007302321
233011	'Itpkc'	mRNA	1181.13	288.5	-2.033510371	1.63E-08	2.18E-06
233107	'Kctd15'	mRNA	1146.5	482.65	-1.248189303	8.77E-06	4.82E-04
233204	'Tbc1d17'	mRNA	3567.97	1398.2	-1.351536928	4.96E-06	2.99E-04
233490	'Crebzf'	mRNA	3635.56	1194.29	-1.606023391	3.58E-08	4.34E-06
233571	'P2ry6'	mRNA	126.79	344.16	1.440672745	1.25E-04	0.00397502
233813	'Vwa3a'	mRNA	1409.28	526.41	-1.420681521	0.001314975	0.024333814
234199	'Fgl1'	mRNA	222.78	11.92	-4.224546884	7.62E-09	1.12E-06
234344	'Naf1'	mRNA	613.47	280.55	-1.128765221	0.001629604	0.028708805
234395	'Ushbp1'	mRNA	3267.69	920.11	-1.82839724	2.66E-04	0.007229328
234404	'Nxnl1'	mRNA	233.93	26.31	-3.152511898	1.91E-10	5.09E-08
234564	'Ces1f'	mRNA	940.36	199.91	-2.233863053	7.98E-06	4.45E-04
234678	'D230025D16Rik'	mRNA	1970.52	523.98	-1.91098295	1.36E-11	4.88E-09
235040	'Atg4d'	mRNA	741.53	369.71	-1.004109029	8.21E-04	0.017262912
235047	'Zfp809'	mRNA	433.51	1331.45	1.618871672	8.61E-06	4.74E-04
235072	'Septin7'	mRNA	893.96	2198.67	1.298349459	2.99E-05	0.001292345
235130	'Adamts15'	mRNA	3257.01	1106.99	-1.556901659	4.99E-07	4.20E-05
235320	'Zbtb16'	mRNA	43210.21	17909.32	-1.270661756	0.001477373	0.026627141
235379	'Gldn'	mRNA	89.41	210.63	1.236219003	0.003081283	0.046142484
235505	'Cd109'	mRNA	169.92	1519.54	3.160712651	3.60E-10	9.03E-08
235599	'6430571L13Rik'	mRNA	22.08	123.12	2.47940929	2.28E-07	2.13E-05
235627	'Nbeal2'	mRNA	3706.23	1631.21	-1.184009573	0.002541806	0.039668456
236451	'Phf11b'	mRNA	816.85	79.15	-3.367397602	2.86E-05	0.001250597
236643	'Sytl5'	mRNA	125.98	883.68	2.810325461	7.07E-07	5.67E-05
236900	'Pdk3'	mRNA	170.28	412.33	1.275897665	0.001069189	0.020877764
237175	'Adgrg2'	mRNA	4545.26	283.21	-4.004396065	2.91E-15	2.55E-12
237178	'Ppef1'	mRNA	52.25	484.16	3.21203597	8.01E-05	0.002823218
237360	'Adamts14'	mRNA	1198.45	473.03	-1.341174526	2.49E-04	0.006870784
237500	'Tmtc3'	mRNA	451.99	904.34	1.00057354	0.002710093	0.04174982
237759	'Col23a1'	mRNA	100.78	307.81	1.610905308	8.60E-10	1.88E-07
237858	'Trarg1'	mRNA	1231.63	8844.34	2.844187239	7.88E-06	4.43E-04
237860	'Ssh2'	mRNA	9501.64	4727.16	-1.00720134	7.14E-05	0.00259241
23828	'Bves'	mRNA	28.15	230.11	3.030945582	3.75E-04	0.009437625
23830	'Capn10'	mRNA	445.52	205.85	-1.113884721	0.001464193	0.026425801
238377	'Gpr68'	mRNA	217.36	58	-1.90599315	0.00190382	0.032132876
238384	'Slc24a4'	mRNA	177.15	551.12	1.637371518	1.76E-04	0.005235653
238395	'Serpina3j'	mRNA	69.99	0.18	-8.634818327	1.06E-06	7.98E-05
238455	'Macc1'	mRNA	73.69	160.35	1.121633572	0.002414215	0.038205319
238564	'Mylk4'	mRNA	295	2453.89	3.056275072	3.72E-04	0.009408239
238673	'Zfp367'	mRNA	182.23	372.59	1.03185475	0.001602687	0.028363481
23882	'Gadd45g'	mRNA	4494.94	997.83	-2.171431364	1.67E-04	0.005027652
23886	'Gdf15'	mRNA	5.68	122.57	4.431631669	0.001465672	0.026440397
23888	'Gpc6'	mRNA	1854.63	7898.43	2.090432703	7.61E-05	0.00271951
239122	'Setdb2'	mRNA	10673.32	211.79	-5.655200569	1.91E-09	3.62E-07
239126	'C1qtnf9'	mRNA	1890.65	659.68	-1.5190419	2.12E-05	9.87E-04
239134	'Gucy1b2'	mRNA	57.78	185.64	1.683982693	0.001538654	0.027555395
23917	'Impdh1'	mRNA	6442.61	1899.07	-1.762352661	2.09E-04	0.006037567
239273	'Abcc4'	mRNA	2435.88	780.14	-1.642636342	2.69E-04	0.007302321
239405	'Rspo2'	mRNA	55.41	7.28	-2.927839252	1.95E-05	9.19E-04
23948	'Mmp17'	mRNA	563.61	1751.58	1.635892766	0.001416833	0.025826955
239530	'Gpr20'	mRNA	287.34	60.28	-2.253106573	5.60E-04	0.012996221
23959	'Nt5e'	mRNA	514.35	176.5	-1.543124437	1.24E-04	0.00394427
23972	'Papss2'	mRNA	2492.4	901.71	-1.466791461	9.87E-14	5.73E-11
239845	'Gpr156'	mRNA	13.92	154.78	3.474965176	5.20E-10	1.19E-07
24000	'Ptpn21'	mRNA	1234.05	2501.21	1.019224663	1.00E-04	0.003332857
24014	'Rnasel'	mRNA	806.06	360.85	-1.15947464	6.05E-04	0.013762435
240215	'Slc4a9'	mRNA	2.5	115.34	5.529571235	0.00218926	0.035588326
240332	'Slc6a7'	mRNA	163.61	792.35	2.275871821	0.001437955	0.026070412
24047	'Ccl19'	mRNA	0.19	68.07	8.490706081	8.07E-08	8.79E-06
24052	'Sgcd'	mRNA	2028.85	10760.25	2.406975352	2.25E-06	1.51E-04
24063	'Spry1'	mRNA	1847.56	851.33	-1.117834085	4.88E-11	1.54E-08
24068	'Sra1'	mRNA	866.25	250.6	-1.789403224	3.89E-09	6.46E-07
240756	'Klhl12'	mRNA	642.57	317.9	-1.015288491	7.92E-04	0.016845173
241128	'Fam124b'	mRNA	98.82	12.93	-2.934524604	1.22E-05	6.38E-04
24117	'Wif1'	mRNA	0.19	43.26	7.837193206	1.84E-06	1.27E-04
241175	'Cntnap5b'	mRNA	60.7	189.25	1.640506052	0.001954131	0.032654097
241226	'Itga8'	mRNA	7398.1	35558.96	2.264986611	7.83E-04	0.016694252
241274	'Pnpla7'	mRNA	6857.34	540.21	-3.666048286	1.04E-20	2.05E-17
241296	'Lrrc8a'	mRNA	14989.87	6119.91	-1.29240473	1.35E-05	6.91E-04
24136	'Zeb2'	mRNA	3833.55	9239.19	1.269083644	1.73E-05	8.42E-04
241431	'Xirp2'	mRNA	1.06	184.71	7.450793552	1.30E-04	0.004119503
241452	'Dhrs9'	mRNA	16.2	273.05	4.075068202	0.002330923	0.037246618
241612	'Slc5a12'	mRNA	0	334.73	23.97130268	2.64E-10	6.81E-08
241639	'Fermt1'	mRNA	0	30.61	20.69271048	2.85E-08	3.55E-06
242050	'Igsf10'	mRNA	126.54	516.83	2.030077151	1.44E-08	1.97E-06
242122	'Vtcn1'	mRNA	25.65	297.93	3.538123076	1.87E-06	1.29E-04
242202	'Pde5a'	mRNA	1580.73	3808.18	1.268506497	0.003396997	0.049363432
242341	'Atp6v0d2'	mRNA	12.48	259.25	4.376158579	1.89E-07	1.80E-05
242484	'D630039A03Rik'	mRNA	784.69	21.54	-5.187126796	9.39E-08	9.93E-06
242570	'Raver2'	mRNA	252.45	99.52	-1.342921539	0.001906976	0.0321468
242785	'Klhl21'	mRNA	2626.38	637.9	-2.041672234	8.06E-12	3.06E-09
243303	'Gm454'	lncRNA	172.88	16.13	-3.421863604	7.36E-05	0.002657919
243372	'Zfp775'	mRNA	353.21	176.02	-1.004828422	0.002122106	0.034696829
243385	'Gprin3'	mRNA	2002.98	509.67	-1.974521482	4.33E-14	2.71E-11
243612	'Ssu2'	mRNA	378.83	44	-3.105898808	1.67E-06	1.18E-04
243755	'Slc13a4'	mRNA	56.78	11.46	-2.30878339	0.003005086	0.045241026
243816	'Gp6'	mRNA	183.6	49.7	-1.885243619	0.001128173	0.021648736
243912	'Hspb6'	mRNA	350.64	2570.44	2.873966854	3.48E-07	3.07E-05
243923	'Rgs9bp'	mRNA	58.5	14.79	-1.984147095	5.82E-04	0.013371577
244144	'Usp35'	mRNA	888.68	416.01	-1.095043925	4.60E-04	0.011115188
244923	'Klhl31'	mRNA	2.14	41.12	4.26742937	0.002484406	0.038957579
245049	'Myrip'	mRNA	3173.23	1281.73	-1.307861688	4.40E-06	2.73E-04
245446	'Slitrk4'	mRNA	41.45	9.18	-2.174824774	0.001158707	0.022024987
245631	'Pwwp3b'	mRNA	35.81	237.44	2.729030475	7.37E-05	0.002657919
245867	'Pcmtd2'	mRNA	1781.25	870.14	-1.033570486	6.21E-09	9.65E-07
246154	'Vasn'	mRNA	1324.18	4691.96	1.825089787	4.55E-05	0.001820002
246221	'Mpst'	mRNA	739.67	337.66	-1.131320545	6.84E-06	3.93E-04
246277	'Csad'	mRNA	5359.38	1473.04	-1.863272955	1.09E-14	7.71E-12
246313	'Prokr2'	mRNA	0.19	15.27	6.345110823	0.001659232	0.02906824
246728	'Oas2'	mRNA	358.92	117.63	-1.609403666	8.15E-04	0.017195494
246747	'Adig'	mRNA	930	195.68	-2.248748211	1.49E-05	7.45E-04
252837	'Ackr4'	mRNA	25.73	277.6	3.43134654	8.23E-04	0.017293751
258571	'Olfr1033'	mRNA	221.35	1198.04	2.436265488	2.92E-04	0.007771065
259003	'Olfr172'	mRNA	6.56	33.14	2.337584587	3.79E-04	0.00952128
259097	'Olfr558'	mRNA	146.03	56.57	-1.368194768	1.65E-05	8.09E-04
259300	'Ehd2'	mRNA	10426.85	21812.76	1.064868487	6.40E-04	0.014343558
26358	'Aldh1a7'	mRNA	70.93	291.9	2.041041581	0.001547514	0.027663833
26381	'Esrrg'	mRNA	78.55	729.25	3.214808881	1.09E-06	8.14E-05
26386	'Hsf4'	mRNA	171.42	61.62	-1.476165654	9.60E-05	0.003237348
26390	'Mapkbp1'	mRNA	3453.19	1587.37	-1.121294647	6.39E-04	0.014335006
26412	'Map4k2'	mRNA	4435.17	1952.03	-1.184017381	5.31E-07	4.42E-05
264134	'Ttc26'	mRNA	66.41	176.52	1.410306549	0.001695115	0.029539471
26427	'Creb3l1'	mRNA	193.43	1008.48	2.382274747	1.21E-10	3.45E-08
26432	'Plod2'	mRNA	362.13	952.32	1.394944654	7.40E-04	0.016007388
26457	'Slc27a1'	mRNA	32266.47	2860.88	-3.495505284	3.83E-20	6.87E-17
26563	'Ror1'	mRNA	1121.77	4109.89	1.873320249	0.0016192	0.028544365
26568	'Slc27a3'	mRNA	454.41	149.54	-1.603457202	1.13E-09	2.40E-07
268301	'Sowahc'	mRNA	2993.08	551.61	-2.439920274	1.28E-06	9.38E-05
268345	'Kcnc2'	mRNA	688.69	265.62	-1.374485496	0.003076038	0.04609151
268566	'Gphn'	mRNA	5542.35	2167.4	-1.354530324	2.39E-04	0.006671945
268663	'Cdhr2'	mRNA	0	45.92	21.25357009	2.03E-09	3.78E-07
268749	'Rnf31'	mRNA	2042.04	1010.18	-1.015399408	1.37E-09	2.79E-07
268977	'Ltbp1'	mRNA	3058.18	12999.63	2.087726011	8.76E-05	0.003017923
269120	'Optc'	mRNA	58.85	747.6	3.667236939	2.25E-09	4.06E-07
269346	'Slc28a2'	mRNA	984.1	406.08	-1.27704684	0.001779301	0.030627734
269378	'Ahcy'	mRNA	5063.38	742.2	-2.770212012	1.99E-09	3.74E-07
26938	'St6galnac5'	mRNA	1106.12	266.93	-2.05098991	2.49E-11	8.61E-09
26968	'Islr'	mRNA	614.12	3966.09	2.691122845	3.58E-09	6.04E-07
270091	'Lrrc36'	mRNA	259.14	55.91	-2.212536767	7.78E-05	0.002760944
270120	'Fat3'	mRNA	19.89	66.38	1.73857423	0.003260906	0.048130385
271047	'Serpina3b'	mRNA	266.67	5.17	-5.688425489	2.92E-07	2.64E-05
271278	'BC024139'	mRNA	25.61	1.58	-4.015443571	2.03E-04	0.005911306
27206	'Nrk'	mRNA	10.49	136.08	3.69701599	8.58E-08	9.23E-06
272428	'Acsm5'	mRNA	459.99	119.79	-1.941040263	1.14E-04	0.003689131
27279	'Tnfrsf12a'	mRNA	126.84	929.68	2.873722036	6.58E-06	3.80E-04
276829	'Smtnl2'	mRNA	93	213.1	1.196242867	2.92E-04	0.007780829
277203	'Tm4sf19'	mRNA	8.43	64.49	2.935913247	0.001307365	0.024227082
277753	'Cyp4a12a'	mRNA	0.37	121.63	8.362310523	2.96E-04	0.007850777
278279	'Tmtc2'	mRNA	744.54	2969.88	1.995985665	6.18E-04	0.013943102
279028	'Adamts13'	mRNA	69.21	3.21	-4.429015766	1.14E-07	1.17E-05
27965	'Spg21'	mRNA	2080.99	602.84	-1.787434596	9.81E-06	5.32E-04
279766	'Rhbdd3'	mRNA	270.48	107.23	-1.334830877	8.93E-04	0.018399985
27981	'Rsrp1'	mRNA	7166.53	1776.46	-2.012273036	1.09E-18	1.43E-15
28010	'Miip'	mRNA	810.15	341.49	-1.246359847	4.76E-06	2.89E-04
28019	'Ing4'	mRNA	734.42	358.83	-1.033310474	8.89E-05	0.003043074
29816	'Hip1r'	mRNA	3383.51	1318.56	-1.35955597	1.33E-07	1.33E-05
29818	'Hspb7'	mRNA	1036.18	7377.13	2.831788515	9.72E-13	4.92E-10
29858	'Pmm1'	mRNA	3114.95	507.9	-2.616593795	2.36E-08	3.00E-06
30049	'Scd3'	mRNA	39.25	2.43	-4.012351251	6.01E-04	0.013680433
30805	'Slc22a4'	mRNA	2751.85	283.38	-3.279571978	5.03E-10	1.17E-07
30838	'Fbxw4'	mRNA	1260.78	630.36	-1.000061898	1.68E-04	0.005037308
30840	'Fbxl6'	mRNA	593.53	214.09	-1.471103908	9.17E-06	5.00E-04
30937	'Lmcd1'	mRNA	857.41	1751.07	1.030180129	0.002214656	0.035927143
30956	'Aass'	mRNA	43.74	518.29	3.566653247	3.09E-04	0.008106055
319487	'A230028O05Rik'	lncRNA	23.99	111.66	2.218836724	9.45E-04	0.019197094
319520	'Dusp4'	mRNA	779.49	387.14	-1.009667359	0.001902667	0.032132876
319554	'Idi1'	mRNA	133.02	322.55	1.277848284	3.12E-04	0.008178012
319646	'D630013N20Rik'	lncRNA	0	49.74	21.3653431	1.19E-09	2.49E-07
319660	'Agmo'	mRNA	1284.42	484.03	-1.407952899	6.79E-08	7.63E-06
319713	'Ablim3'	mRNA	7054	2422.72	-1.541811352	5.32E-05	0.002064334
319776	'Tmem72'	mRNA	0.68	148.29	7.765591509	1.31E-04	0.00414833
319876	'Cobll1'	mRNA	1689.46	3469.91	1.038334283	1.38E-04	0.004294694
319880	'Tmcc3'	mRNA	10839.31	3617.49	-1.583213209	4.80E-08	5.63E-06
319899	'Dock6'	mRNA	10184.43	4626.12	-1.138490328	1.37E-05	7.01E-04
319996	'Golm2'	mRNA	356.07	996.76	1.485079115	0.002388786	0.037940732
320014	'B930025P03Rik'	lncRNA	33.89	0.93	-5.187187305	6.94E-04	0.01533662
320078	'Olfml2b'	mRNA	404.99	1957.45	2.273022301	7.21E-09	1.07E-06
320187	'E230001N04Rik'	lncRNA	672.64	186.01	-1.854467103	1.19E-06	8.77E-05
320234	'Ccdc66'	mRNA	143.85	339.46	1.238685457	0.002479635	0.038929178
320405	'Cadps2'	mRNA	759.58	362.25	-1.068209702	1.48E-05	7.41E-04
320456	'B330016D10Rik'	lncRNA	144.84	60.46	-1.260402104	6.48E-04	0.014509228
320655	'Pgap3'	mRNA	135.15	270.77	1.002485444	8.15E-06	4.53E-04
320700	'A930033H14Rik'	mRNA	192.15	494.78	1.36454831	0.001884558	0.031965699
320747	'Lingo4'	mRNA	132.39	18.8	-2.816337908	1.34E-04	0.00419836
320974	'Lrrn4'	mRNA	854.86	71.86	-3.572389443	0.002285414	0.036667932
328330	'D130037M23Rik'	mRNA	212.06	89.26	-1.248386648	0.003214112	0.047564272
328381	'Sh2d4b'	mRNA	2813.84	1198.31	-1.23154259	2.67E-04	0.007256905
329015	'Atg2a'	mRNA	6431.63	2116.6	-1.603438509	1.83E-05	8.77E-04
329152	'Hecw2'	mRNA	1898.15	921.84	-1.042009867	7.60E-04	0.016285847
329252	'Lgr6'	mRNA	1424.05	10284.07	2.852336652	3.73E-05	0.001530053
329738	'Aknad1'	mRNA	18.3	158.05	3.11051885	2.98E-04	0.007871927
329790	'A630034I12Rik'	lncRNA	859.83	192.15	-2.161804913	2.18E-04	0.00625226
329892	'Gm830'	lncRNA	35.6	355.51	3.320065929	0.003235741	0.047838111
330096	'Shisa3'	mRNA	222.35	470.52	1.081447593	4.55E-06	2.79E-04
330256	'Gm20559'	lncRNA	1308.31	2868.57	1.132630942	4.52E-04	0.010963401
330385	'9530026P05Rik'	lncRNA	1344.17	581.71	-1.208345633	2.56E-05	0.001153711
330406	'B4galnt3'	mRNA	26.45	319.07	3.592614324	4.29E-13	2.32E-10
330409	'Cecr2'	mRNA	2457.79	805.82	-1.608827131	1.46E-04	0.004518559
330428	'Tmem52b'	mRNA	0	334.95	23.38120893	2.17E-09	3.95E-07
330812	'Rnf150'	mRNA	672.53	1437.54	1.095928776	0.001116892	0.021547551
330863	'Trim67'	mRNA	563	1834.11	1.703884289	0.001855623	0.031692588
330959	'Snapc5'	mRNA	128.42	306.04	1.252839705	4.21E-04	0.010370747
331524	'Xkrx'	mRNA	153152.1	24267.12	-2.657890616	3.58E-08	4.34E-06
333639	'Mamld1'	mRNA	695.09	1984.07	1.513187815	8.32E-05	0.002914546
338360	'B430212C06Rik'	lncRNA	95.69	216.64	1.178877621	6.68E-04	0.014881059
338523	'Kdm7a'	mRNA	4474.03	1500.26	-1.576357988	5.78E-05	0.002203572
353282	'Sfmbt2'	mRNA	77.66	294.82	1.924595813	7.81E-05	0.002767066
353502	'Hcfc1r1'	mRNA	579.36	1390.8	1.263370883	5.65E-05	0.002159138
380660	'Acss3'	mRNA	4435.86	592.77	-2.903681694	4.13E-10	1.01E-07
380916	'Lrch1'	mRNA	4124.66	2041.17	-1.014874817	3.73E-07	3.26E-05
381002	'Gm5144'	lncRNA	1.76	28.29	4.005872078	9.96E-04	0.019859204
381058	'Unc93a'	mRNA	79.64	8.01	-3.314216079	6.81E-07	5.47E-05
381175	'Ccdc68'	mRNA	33.82	201.62	2.575714407	3.00E-12	1.30E-09
381694	'B3glct'	mRNA	422.17	863.54	1.032441694	0.00143229	0.026000289
381917	'Dnah3'	mRNA	776.09	134.17	-2.532151803	1.14E-05	5.98E-04
381974	'Mrgprg'	mRNA	214.98	32.47	-2.726920289	4.07E-04	0.010099136
381994	'E030018B13Rik'	mRNA	52.34	1.92	-4.76971819	4.03E-06	2.54E-04
382075	'Odf3l1'	mRNA	7.51	130.52	4.119422173	1.34E-04	0.00420595
382111	'Susd5'	mRNA	801.89	5001.57	2.640911859	1.76E-06	1.22E-04
382253	'Cdkl5'	mRNA	442.6	2581.08	2.543885813	5.14E-08	5.98E-06
382913	'Neil2'	mRNA	192.52	24.17	-2.993461895	5.29E-12	2.11E-09
383295	'Ypel5'	mRNA	1927.61	870.74	-1.146494425	1.34E-05	6.89E-04
383348	'Kctd16'	mRNA	213.8	993.34	2.216034588	0.003384138	0.04926731
384061	'Fndc5'	mRNA	5.05	86.67	4.100542178	0.001219289	0.022970702
386463	'Cdsn'	mRNA	12.07	614.48	5.670384943	5.88E-06	3.46E-04
394430	'Ugt1a10'	mRNA	0	70.64	21.85256717	1.22E-10	3.45E-08
414068	'Bach2os'	lncRNA	0.19	13.59	6.183731107	0.001675198	0.02926996
414084	'Tnip3'	mRNA	0.19	14.33	6.25967208	0.003028725	0.045503542
432572	'Specc1'	mRNA	584.18	1926.14	1.721219748	2.64E-05	0.001176839
432628	'Mfsd2b'	mRNA	676.36	247.54	-1.450098495	4.34E-05	0.00174547
432838	'Gm5460'	mRNA	385.25	2.84	-7.081691735	1.77E-11	6.23E-09
433197	'Gm29677'	lncRNA	51.87	6.7	-2.952329104	0.002309948	0.03698636
433415	'Gm13420'	mRNA	0.71	38.69	5.776789117	0.001126315	0.021648736
433503	'Gm29679'	lncRNA	52.85	16.18	-1.708219027	0.003120854	0.046526747
433698	'Fam205a1'	mRNA	33.4	97.2	1.541061229	0.001420143	0.025855507
433766	'Trim63'	mRNA	348.43	31.06	-3.487846607	2.67E-04	0.007252943
434234	'Rexo5'	mRNA	380.74	100.92	-1.915624092	1.95E-04	0.005717626
434402	'Gm5617'	mRNA	199.68	99.32	-1.00746355	0.002400699	0.038066631
434510	'Gm5627'	lncRNA	4.24	136.1	5.003892958	2.70E-04	0.007313168
434775	'Gm5636'	lncRNA	1210.82	532.34	-1.185574538	0.001127454	0.021648736
449521	'Zfp213'	mRNA	257.6	112.61	-1.193754668	9.53E-04	0.019295776
474332	'Dnm3os'	lncRNA	121.38	754.83	2.636635273	3.40E-04	0.008760451
504193	'Npcd'	mRNA	311.37	1136.76	1.868200645	2.28E-05	0.001048032
50530	'Mfap5'	mRNA	563.9	2991.48	2.407345478	8.17E-05	0.002872278
50706	'Postn'	mRNA	1666.05	17446.02	3.388391605	1.22E-07	1.23E-05
50772	'Mapk6'	mRNA	3908.85	1159.34	-1.753447073	4.38E-04	0.01067824
50780	'Rgs3'	mRNA	7466.14	3040.06	-1.296262138	1.15E-08	1.62E-06
50786	'Hs6st2'	mRNA	21.86	87.04	1.993555676	6.99E-04	0.01537271
50795	'Sh3bgr'	mRNA	128.61	666.56	2.373767614	0.001869944	0.03181336
50907	'Preb'	mRNA	3823.42	1828.47	-1.064229985	1.32E-07	1.32E-05
50915	'Grb14'	mRNA	247.09	1404.52	2.50698879	8.16E-08	8.84E-06
50934	'Slc7a8'	mRNA	13462.1	647.91	-4.376973899	1.19E-08	1.66E-06
51902	'Rnf24'	mRNA	447.4	1178.91	1.39780753	6.76E-06	3.89E-04
52231	'Ankzf1'	mRNA	1295.24	458.51	-1.498193346	2.73E-18	3.27E-15
52377	'Rcn3'	mRNA	723.88	2842.61	1.973382705	4.38E-06	2.72E-04
52430	'Echdc2'	mRNA	1701.61	422.98	-2.008254533	1.81E-09	3.51E-07
52463	'Tet1'	mRNA	163.24	498.7	1.61117934	3.92E-04	0.009783741
52521	'Zfp622'	mRNA	968.39	379.63	-1.350996847	5.55E-13	2.92E-10
52637	'Cisd1'	mRNA	1080.51	354.28	-1.608762586	5.66E-17	6.38E-14
52662	'Ldlrad4'	mRNA	5476.16	11038.28	1.011279458	0.002693128	0.041520893
52857	'Gramd1a'	mRNA	3474.08	1131.65	-1.618204264	5.61E-10	1.27E-07
52882	'Rgs7bp'	mRNA	430.11	1751.63	2.025903424	1.87E-05	8.90E-04
53318	'Pdlim3'	mRNA	512.2	2338.75	2.190959809	6.10E-05	0.002297458
53320	'Folh1'	mRNA	94.82	488.8	2.366048241	1.87E-05	8.89E-04
53322	'Nucb2'	mRNA	193.06	396.43	1.038019771	0.001947935	0.032578155
53324	'Nptx2'	mRNA	44.29	195.91	2.145225433	0.001969377	0.032864823
53333	'Tomm40'	mRNA	1459.83	724.48	-1.010774016	5.52E-04	0.012848206
53374	'Chst3'	mRNA	614.47	1562.51	1.346436304	0.00247441	0.038893578
53598	'Dctn3'	mRNA	809.78	402.03	-1.010211752	4.31E-05	0.001735614
53605	'Nap1l1'	mRNA	1051.21	2971.42	1.499103093	2.19E-11	7.64E-09
53608	'Map3k6'	mRNA	15706.75	3345.46	-2.231107707	9.00E-06	4.92E-04
53614	'Reck'	mRNA	681.93	2207.99	1.695034628	2.58E-05	0.001160562
53620	'Vamp5'	mRNA	276.84	119.44	-1.212820917	1.81E-07	1.74E-05
53896	'Slc7a10'	mRNA	1496.54	418.01	-1.840019417	0.001406947	0.02568638
54120	'Gipc2'	mRNA	8.88	59.34	2.740381115	6.99E-04	0.01537271
54132	'Pdlim1'	mRNA	1022.51	2204.56	1.108373944	8.09E-04	0.017095511
54140	'Avpr1a'	mRNA	202.91	92.1	-1.139654302	0.002257548	0.036366602
54153	'Rasa4'	mRNA	2461.34	796.6	-1.627524011	3.71E-07	3.25E-05
54219	'Cd320'	mRNA	330.25	128.72	-1.359331152	3.28E-07	2.92E-05
544817	'Arhgap27'	mRNA	2585.83	788.53	-1.71339712	0.001181935	0.022397153
54485	'Dll4'	mRNA	1151.83	454.43	-1.341818511	7.44E-04	0.016051947
545253	'Gm5820'	mRNA	63.21	177.77	1.491735833	2.24E-04	0.006367939
54598	'Calcrl'	mRNA	607.91	1258.24	1.049483318	0.002371011	0.0377496
54610	'Tbc1d8'	mRNA	1950.36	750.54	-1.377736669	8.10E-07	6.32E-05
54613	'St3gal6'	mRNA	2801	485.05	-2.529741488	1.34E-07	1.34E-05
54634	'Magix'	mRNA	152.24	57.58	-1.402591581	0.001289859	0.023958955
54635	'Pdgfc'	mRNA	263.87	529.23	1.004074162	0.001884577	0.031965699
54710	'Hs3st3b1'	mRNA	820.99	118.7	-2.78999029	2.74E-07	2.49E-05
55961	'Slc13a1'	mRNA	0	429.72	24.36777042	4.46E-10	1.06E-07
55981	'Pigb'	mRNA	141.85	300.46	1.082758561	1.69E-04	0.005060818
55994	'Smad9'	mRNA	491.35	1249.13	1.346089547	0.001294564	0.024012426
56012	'Pgam2'	mRNA	0.37	107.57	8.184359937	1.43E-05	7.20E-04
56036	'Ccnl2'	mRNA	5606.23	2565.22	-1.127948788	1.03E-06	7.82E-05
56078	'Car5b'	mRNA	7239.44	1691.62	-2.097471142	5.04E-05	0.001987569
56185	'Hao2'	mRNA	0	268.75	23.71091097	1.29E-09	2.66E-07
56198	'Heyl'	mRNA	1036.9	4552.85	2.134498784	3.95E-04	0.009847486
56209	'Gde1'	mRNA	4361.6	920.63	-2.244163722	1.37E-25	5.40E-22
56213	'Htra1'	mRNA	1147.66	3439.56	1.583531606	1.69E-05	8.24E-04
56264	'Cpxm1'	mRNA	76.55	224.94	1.555059931	2.54E-05	0.001147939
56277	'Tmem45a'	mRNA	30.79	181.32	2.55812052	0.002253481	0.036336737
56312	'Nupr1'	mRNA	243.1	1015.44	2.062452784	1.30E-05	6.74E-04
56315	'Rhcg'	mRNA	0	119.5	21.32325097	4.84E-08	5.67E-06
56338	'Txnip'	mRNA	71750.73	32344.1	-1.14949107	1.33E-04	0.004187061
56349	'Net1'	mRNA	12562.28	4578.78	-1.456064785	3.98E-06	2.51E-04
56357	'Ivd'	mRNA	5233.67	1392.38	-1.910266503	5.68E-13	2.95E-10
56379	'Kcnj1'	mRNA	0	155.11	22.94995088	4.26E-09	6.98E-07
56405	'Dusp14'	mRNA	38.44	125.09	1.702256844	1.34E-04	0.004213766
56431	'Dstn'	mRNA	5916.67	18136	1.615998751	6.80E-04	0.015088417
56437	'Rrad'	mRNA	146.63	661.05	2.172618109	2.31E-04	0.006506504
56448	'Cyp2d22'	mRNA	3831.92	1587.5	-1.271314113	6.80E-04	0.015088417
56449	'Ybx3'	mRNA	3656.69	1596.18	-1.195914147	3.92E-08	4.72E-06
56496	'Tspan6'	mRNA	115.51	318.36	1.462610491	0.002119496	0.034696829
56526	'Septin6'	mRNA	375.71	950.76	1.339469765	0.002886433	0.043916784
56543	'Kcnd3'	mRNA	626.96	1327.06	1.081802431	0.003305927	0.0485401
56615	'Mgst1'	mRNA	5321.3	1517.25	-1.810322763	2.88E-05	0.001257322
56644	'Clec7a'	mRNA	20.19	62.27	1.625172593	2.61E-04	0.00713838
56690	'Mlycd'	mRNA	1776.34	707.93	-1.327231907	1.40E-06	1.00E-04
56705	'Ranbp9'	mRNA	5032.13	1529.65	-1.71796522	4.26E-06	2.66E-04
56706	'Ccnl1'	mRNA	3387.39	1577.22	-1.102788185	5.35E-05	0.002069237
56726	'Sh3bgrl'	mRNA	916.58	2199.57	1.262884032	0.002996678	0.045202255
56727	'Miox'	mRNA	0	173.36	22.31508477	1.12E-08	1.59E-06
56738	'Mocs1'	mRNA	3157.26	618.32	-2.352259666	2.45E-15	2.19E-12
56758	'Mbnl1'	mRNA	6245.37	14439.06	1.209117091	0.001233856	0.0231696
56857	'Slc37a2'	mRNA	53.79	181.47	1.75429627	0.002971282	0.044931384
57247	'Zfp276'	mRNA	1712.19	829.83	-1.044953565	3.23E-05	0.001367395
57264	'Retn'	mRNA	3140.96	455.1	-2.786934595	8.75E-09	1.27E-06
57267	'Apba3'	mRNA	1187.32	508.73	-1.222740743	1.41E-05	7.13E-04
57276	'Vsig2'	mRNA	738.5	189.93	-1.959114691	2.47E-07	2.28E-05
57330	'Gigyf1'	mRNA	5745.75	2704.34	-1.087220267	9.05E-07	6.99E-05
57349	'Ppbp'	mRNA	1833.3	296.59	-2.627891439	1.91E-05	9.05E-04
57373	'Akip1'	mRNA	244.1	99.39	-1.296287894	0.002179097	0.035471118
57394	'Cltrn'	mRNA	0	91.83	22.22068162	1.30E-08	1.79E-06
57425	'U90926'	lncRNA	51.48	0.63	-6.360924044	1.88E-04	0.005556213
57436	'Gabarapl1'	mRNA	12366.11	3896.35	-1.666197386	8.44E-05	0.002938267
57444	'Isg20'	mRNA	434.54	134.49	-1.691996705	2.92E-04	0.007780829
57756	'Fhl5'	mRNA	158.53	69.83	-1.182947363	8.31E-04	0.017418831
57810	'Cdon'	mRNA	991.56	3000.08	1.597231069	4.57E-04	0.011068765
58185	'Rsad2'	mRNA	725.9	228.67	-1.666479978	4.00E-04	0.009963109
58194	'Sh3kbp1'	mRNA	665.09	2089.79	1.651744465	7.23E-06	4.12E-04
58207	'Slc43a3'	mRNA	7587.91	3578.36	-1.084403495	2.26E-04	0.006407926
58235	'Nectin1'	mRNA	483.7	971.06	1.005450993	0.003322439	0.048641402
58244	'Stx6'	mRNA	1557.44	775.33	-1.006290941	3.09E-05	0.001321952
58866	'Treh'	mRNA	0	32.38	20.76992346	1.98E-08	2.59E-06
58909	'Fam13a'	mRNA	19058.71	2625.54	-2.85976349	8.09E-11	2.42E-08
58998	'Nectin3'	mRNA	212.4	437.5	1.04250381	0.001222695	0.023014778
59004	'Pias4'	mRNA	540.04	251.45	-1.102784367	2.04E-08	2.65E-06
59006	'Myoz2'	mRNA	16.8	341.25	4.344664315	6.46E-07	5.27E-05
59027	'Nampt'	mRNA	8855.16	3655.72	-1.276360252	0.002560428	0.039895952
59028	'Rcl1'	mRNA	924.46	325.32	-1.506748708	4.13E-14	2.63E-11
59046	'Arpp19'	mRNA	406.99	831.86	1.031360098	0.002263852	0.036410824
59048	'C1galt1c1'	mRNA	134.08	274.71	1.034771715	5.98E-04	0.013644517
59289	'Ackr2'	mRNA	244.72	79.79	-1.616803266	1.22E-09	2.54E-07
60344	'Fign'	mRNA	433.28	876	1.015641841	8.30E-06	4.59E-04
60527	'Fads3'	mRNA	1308.53	3048.56	1.220181784	0.001657859	0.029067549
60594	'Capn12'	mRNA	91.09	22.57	-2.01275504	0.00111176	0.021480044
60599	'Trp53inp1'	mRNA	16922.43	3489.59	-2.277805781	9.24E-04	0.01887381
620592	'Tmem28'	mRNA	36.55	4.76	-2.939534812	6.80E-05	0.002498842
623279	'Dok6'	mRNA	355.98	122.09	-1.543870109	5.18E-05	0.002025092
625850	'Gm11166'	lncRNA	77.39	10.96	-2.819617288	9.34E-05	0.003172856
628705	'Phf11c'	mRNA	1263.91	19.33	-6.030983058	6.95E-10	1.53E-07
630579	'Zfp808'	mRNA	4584.6	23789.89	2.375481951	8.59E-08	9.23E-06
634650	'Gbp11'	lncRNA	327.11	14.65	-4.48071629	2.63E-09	4.63E-07
635702	'Naaladl2'	mRNA	195.54	505.49	1.370252303	0.001718758	0.029843397
63913	'Niban1'	mRNA	3875.37	8359.03	1.109001483	7.55E-04	0.016232167
63953	'Dusp10'	mRNA	618.36	2952.16	2.255252821	2.14E-06	1.45E-04
64011	'Nrgn'	mRNA	851.24	255.84	-1.734310922	0.003063821	0.045943339
64075	'Smoc1'	mRNA	2738.72	13289.63	2.278730022	7.98E-05	0.002815329
64099	'Parvg'	mRNA	957.15	157.53	-2.603073918	2.35E-05	0.001073615
64209	'Herpud1'	mRNA	4660.78	1950.39	-1.256806523	0.002974438	0.044961874
64697	'Keg1'	mRNA	0	142.81	22.83524996	5.09E-09	8.10E-07
64899	'Lpin3'	mRNA	1089.4	468.89	-1.216204023	9.46E-07	7.24E-05
64930	'Tsc1'	mRNA	3488.47	1551.24	-1.169175041	1.13E-07	1.17E-05
65112	'Pmepa1'	mRNA	2679.95	15860.2	2.56513495	9.54E-11	2.79E-08
654440	'A430046D13Rik'	lncRNA	138.76	289.32	1.060046645	0.003305242	0.0485401
65960	'Twsg1'	mRNA	1358.95	4046.37	1.574134796	2.03E-04	0.005910754
65969	'Cubn'	mRNA	31.01	876.91	4.821703986	6.82E-05	0.002498842
65972	'Ifi30'	mRNA	0.19	248.35	10.35454099	0.002166498	0.035334787
66011	'Ranbp17'	mRNA	391.63	832.49	1.087962567	0.003372124	0.04918315
66071	'Ethe1'	mRNA	173.71	355.33	1.032524022	0.001921436	0.032286334
66090	'Ypel3'	mRNA	2521.61	1061.15	-1.248715032	1.48E-10	4.09E-08
66104	'Tceal6'	mRNA	7.83	148.75	4.247780025	1.86E-04	0.005484015
66112	'Mtarc1'	mRNA	1874.66	55.27	-5.084004246	2.08E-18	2.56E-15
66128	'Mrps36'	mRNA	109.65	285.15	1.3788122	8.39E-04	0.017542151
66168	'Grina'	mRNA	18075.18	5400.6	-1.742819753	7.79E-05	0.002761911
66175	'Mustn1'	mRNA	787.36	2100.02	1.415302264	5.30E-05	0.002061642
66176	'Nat9'	mRNA	388.42	172.23	-1.17325486	2.68E-07	2.44E-05
66270	'Retreg1'	mRNA	3195.04	1005.28	-1.668240948	0.001898127	0.032085185
66277	'Klf15'	mRNA	7278.11	2210.05	-1.71948557	2.56E-06	1.71E-04
66293	'Snhg16'	lncRNA	444.37	109.15	-2.025420979	5.36E-06	3.18E-04
66371	'Chmp4c'	mRNA	154.82	674.52	2.123296393	1.28E-04	0.004074999
66435	'Uggt2'	mRNA	265.75	692.9	1.382597339	6.13E-04	0.013874721
66438	'Hamp2'	mRNA	919.72	0.18	-12.34798924	1.58E-05	7.82E-04
66447	'Mgst3'	mRNA	454.88	956.61	1.072452225	2.93E-04	0.007784925
664994	'Isoc2a'	mRNA	1100.45	521.11	-1.078431868	6.96E-04	0.015342335
665113	'Tnik'	mRNA	895.89	1793.59	1.001447986	0.001395195	0.025519066
665306	'3930402G23Rik'	lncRNA	196.04	39.77	-2.301259043	9.72E-04	0.019509546
66532	'Rep15'	mRNA	70.25	27.79	-1.337972956	0.002401537	0.038066631
665389	'Gm7616'	mRNA	0.19	10.79	5.853096506	0.003205889	0.04751388
66540	'Fam107b'	mRNA	334.03	897.44	1.425843289	3.39E-05	0.001420152
66586	'Crls1'	mRNA	3188.55	501.39	-2.668892101	3.91E-09	6.46E-07
666048	'Trabd2b'	mRNA	590.87	2619.5	2.148374096	2.10E-07	1.97E-05
66612	'Ormdl3'	mRNA	6609.35	2850.71	-1.213188215	1.06E-05	5.68E-04
666168	'Cyp4a31'	mRNA	0.71	539.65	9.565909376	0.002284221	0.036663696
66627	'Ogfod2'	mRNA	561.92	141.57	-1.988876756	1.01E-12	5.02E-10
66645	'Pspc1'	mRNA	2592.11	724.66	-1.838759635	3.25E-04	0.008463576
666532	'Zfp991'	mRNA	148.25	435.79	1.555634354	8.27E-04	0.017336734
66686	'Dcbld1'	mRNA	384	174.81	-1.135333672	0.001353459	0.024940683
66687	'Tbc1d15'	mRNA	2526.35	911.93	-1.470059244	0.001069474	0.020877764
667055	'Unc93a2'	mRNA	384.23	16.6	-4.532753246	1.73E-35	2.28E-31
668166	'Zxdb'	mRNA	975.16	457.76	-1.091041998	1.81E-07	1.74E-05
668225	'Fignl2'	mRNA	1211.25	601.83	-1.009059219	2.59E-05	0.001161883
66834	'Acot13'	mRNA	318.41	661.76	1.055405037	0.002954846	0.044734283
66943	'Slc66a2'	mRNA	1004.11	453.14	-1.147904727	1.61E-05	7.94E-04
66952	'2310030G06Rik'	mRNA	47.48	173.69	1.87109521	4.31E-05	0.001736794
66953	'Cdca7'	mRNA	74.44	27.36	-1.444208488	5.87E-04	0.013481817
66979	'Pole4'	mRNA	389.49	153.69	-1.341529755	1.37E-04	0.004280706
66989	'Kctd20'	mRNA	3151.47	1357.16	-1.215431687	6.08E-11	1.89E-08
67026	'Thap4'	mRNA	831.72	402.08	-1.048617789	7.06E-05	0.002579301
67035	'Dnajb4'	mRNA	724.41	1809.26	1.320526939	5.34E-05	0.00206841
67068	'Dynlrb1'	mRNA	546.32	1327.14	1.280498232	0.002481982	0.038947549
67073	'Pi4k2b'	mRNA	747.69	242.04	-1.627190613	2.78E-05	0.001222962
67078	'Pgp'	mRNA	1011.45	436.56	-1.212190423	1.49E-12	6.89E-10
67082	'ccdc198'	mRNA	0	48.86	21.34164802	1.34E-09	2.75E-07
67151	'Psmd9'	mRNA	557.96	211.09	-1.402323207	8.24E-05	0.00289382
671535	'Parp10'	mRNA	866.1	361.13	-1.262015215	8.04E-04	0.017009603
67171	'Dram2'	mRNA	1986.59	852.21	-1.221008011	1.12E-04	0.003645883
67198	'Spats2l'	mRNA	189.01	839.12	2.150387887	4.47E-04	0.010860638
67247	'Mtarc2'	mRNA	2313.99	881.87	-1.391750908	9.08E-09	1.31E-06
67252	'Cap2'	mRNA	363	984.19	1.438969629	9.46E-04	0.019213524
67268	'Myl12a'	mRNA	1548.58	3534.09	1.190392554	8.17E-07	6.36E-05
67270	'Mrpl42'	mRNA	166.05	511.77	1.623910152	1.17E-04	0.003772334
672763	'Gm13710'	lncRNA	2688.37	662.66	-2.020381313	1.36E-05	6.93E-04
67287	'Parp6'	mRNA	1872.64	869	-1.107643024	5.59E-09	8.72E-07
67379	'Dedd2'	mRNA	1661.46	586.92	-1.501215227	1.31E-05	6.76E-04
67389	'C1qtnf12'	mRNA	1798.22	310.68	-2.533057263	1.67E-19	2.43E-16
67392	'4833420G17Rik'	mRNA	1056.61	472.23	-1.161872944	0.001582515	0.028085895
67399	'Pdlim7'	mRNA	2765.48	7314.2	1.403168182	9.05E-04	0.01857818
67443	'Map1lc3b'	mRNA	7972.58	3062.9	-1.380148226	2.25E-04	0.006393956
67448	'Plxdc2'	mRNA	1998.68	4640.84	1.215341854	5.09E-04	0.012105621
67454	'Ikbip'	mRNA	225.91	857.74	1.924775371	7.87E-08	8.63E-06
67458	'Ergic1'	mRNA	1157.91	4227.21	1.868178337	3.84E-26	1.68E-22
67468	'Mmd'	mRNA	1913.24	5471.12	1.515819213	1.56E-07	1.54E-05
67469	'Abhd5'	mRNA	2106.76	729.73	-1.52959483	7.01E-09	1.05E-06
67477	'Abhd15'	mRNA	1162.33	368.51	-1.657260599	7.62E-05	0.00271951
67484	'Eepd1'	mRNA	873.26	2040.9	1.224711148	4.64E-04	0.011195893
67489	'Ap4b1'	mRNA	1283.56	412.11	-1.639047925	3.82E-10	9.53E-08
67554	'Slc25a30'	mRNA	2042.1	405.81	-2.331189049	8.02E-04	0.016987706
67573	'Loxl4'	mRNA	76	168.69	1.150232305	8.61E-05	0.002978529
67606	'Fibin'	mRNA	534.07	1866.37	1.80513012	2.33E-05	0.001066636
67622	'Mxra7'	mRNA	816.4	1987	1.283246633	6.69E-07	5.39E-05
67647	'4930523C07Rik'	mRNA	1464.72	3442.03	1.232634527	1.09E-04	0.003556171
67664	'Rnf125'	mRNA	7407.2	1215.12	-2.607824589	1.09E-07	1.13E-05
67672	'0610040B10Rik'	lncRNA	125.6	48.45	-1.374228035	0.001512675	0.02712707
67729	'Mansc1'	mRNA	135.89	336.48	1.308052606	1.16E-07	1.19E-05
67760	'Slc38a2'	mRNA	13984.16	4600.31	-1.603990486	2.67E-05	0.001186617
67844	'Rab32'	mRNA	89.42	244.99	1.45407055	2.61E-05	0.001168303
67866	'Wfdc1'	mRNA	430.04	1626.61	1.919330648	2.39E-04	0.006671945
67896	'Ccdc80'	mRNA	1572.25	5167.66	1.716676526	2.41E-04	0.006725831
67976	'Trabd'	mRNA	2214.06	780.45	-1.504315734	8.15E-11	2.42E-08
68114	'Pwwp3a'	mRNA	1606.27	705.64	-1.186713556	3.07E-04	0.008082268
68118	'Atg101'	mRNA	1188.49	374.31	-1.666811608	2.96E-05	0.001284143
68144	'5031426D15Rik'	lncRNA	308.37	996.53	1.692248382	1.31E-06	9.51E-05
68151	'Wls'	mRNA	1049.73	2489.16	1.245643081	1.92E-04	0.005632122
68304	'Poglut3'	mRNA	318.66	830.92	1.382706834	1.02E-04	0.003392952
68314	'Hnf4aos'	lncRNA	9.63	235.08	4.60921083	0.002514492	0.03933555
68371	'Pbld1'	mRNA	1277.85	218.37	-2.54888114	2.84E-04	0.007606821
68400	'0610043K17Rik'	lncRNA	541.88	50.7	-3.417947163	4.87E-07	4.13E-05
68428	'Steap3'	mRNA	287.04	617.39	1.104931274	8.52E-04	0.017758893
68458	'Ppp1r14a'	mRNA	690.63	2693.44	1.963454396	0.002410675	0.038171466
68481	'Mpzl1'	mRNA	666.48	290.52	-1.197918685	4.21E-04	0.010370747
68487	'Tmem140'	mRNA	3042.11	735.2	-2.048858373	3.00E-08	3.72E-06
68493	'Ndufaf4'	mRNA	87.17	265.79	1.608402121	0.003159867	0.046936928
68505	'Vps51'	mRNA	988.55	494.12	-1.000444132	1.58E-05	7.83E-04
68523	'Ciao2b'	mRNA	219.08	519.17	1.244769335	8.47E-06	4.68E-04
68591	'Mocos'	mRNA	1149.6	436.7	-1.396425676	4.05E-04	0.010051437
68603	'Pmvk'	mRNA	956.26	225.06	-2.087103658	6.63E-05	0.002454469
68659	'Gask1b'	mRNA	1072.82	3746.1	1.803983	6.56E-04	0.014677695
68671	'Pcyt2'	mRNA	1171.44	480.11	-1.286851342	3.03E-05	0.001303788
68680	'Fitm1'	mRNA	0.37	42.23	6.836591666	5.13E-04	0.01216101
68738	'Acss1'	mRNA	3946.25	955.24	-2.046552528	2.70E-05	0.001190609
68753	'Mybphl'	mRNA	0	119.61	21.33377433	4.77E-08	5.62E-06
68763	'1110038B12Rik'	lncRNA	176.19	46.19	-1.931393422	0.00130502	0.024194999
68770	'Phtf2'	mRNA	253.15	805.96	1.670708748	2.84E-04	0.007606821
68775	'Atp6v1c2'	mRNA	171.19	37.71	-2.182662094	5.86E-04	0.013457652
68778	'Gucd1'	mRNA	7543.81	1381.51	-2.449048033	2.67E-09	4.69E-07
68792	'Srpx2'	mRNA	49.39	472.63	3.258262515	3.94E-14	2.55E-11
68794	'Flnc'	mRNA	1893.75	6451.34	1.768352565	7.08E-04	0.015510433
68797	'Pdgfrl'	mRNA	37.14	139.59	1.910261149	0.001924285	0.032312647
68800	'Prr32'	mRNA	0.19	161.09	9.730899603	8.26E-14	4.86E-11
68810	'Nexn'	mRNA	145.17	1088.04	2.905878255	1.86E-10	5.00E-08
68816	'Ppil1'	mRNA	57.9	198.01	1.773924018	5.17E-06	3.09E-04
68817	'Ddi2'	mRNA	7477.45	3078.83	-1.280162372	1.12E-05	5.90E-04
68818	'Zfand2b'	mRNA	518.8	184.38	-1.492517197	1.30E-05	6.72E-04
68828	'Sync'	mRNA	271.83	1189.3	2.129323034	3.07E-04	0.008073803
68879	'Prpf6'	mRNA	3282.56	1589.25	-1.046476587	9.78E-04	0.019581466
68939	'Rasl11b'	mRNA	276.37	845.4	1.613052751	3.95E-04	0.009847486
68949	'Zfas1'	lncRNA	202.25	71.41	-1.501823604	5.49E-04	0.012826862
69008	'Cab39l'	mRNA	4347.49	870.8	-2.319773154	0.003104582	0.046378289
69065	'Chac1'	mRNA	468.43	60.03	-2.964116779	8.37E-23	2.36E-19
69083	'Sult1c2'	mRNA	0	35.03	20.8793213	1.19E-08	1.66E-06
69090	'Ascc1'	mRNA	1061.76	435.65	-1.285224421	5.26E-06	3.13E-04
69169	'Fcmr'	mRNA	2.12	52.3	4.621880131	4.92E-04	0.011742226
69171	'Cnppd1'	mRNA	2324.07	951.98	-1.287655142	4.40E-06	2.73E-04
69183	'C1qtnf2'	mRNA	64.32	293.76	2.191173155	9.28E-05	0.003153895
69221	'2410006H16Rik'	lncRNA	550.55	137.43	-2.002197871	4.26E-10	1.03E-07
69253	'Hspb2'	mRNA	46.47	191.61	2.043664848	0.003442835	0.049893669
69288	'Rhobtb1'	mRNA	2328.28	6692.66	1.523312892	0.002179352	0.035471118
69372	'Mocs3'	mRNA	224.12	86.49	-1.373680014	7.55E-07	6.01E-05
69431	'1700022N22Rik'	lncRNA	50.87	10.58	-2.265448816	5.64E-05	0.002158526
69524	'Esam'	mRNA	4864.86	1653.42	-1.556944585	1.08E-06	8.08E-05
69546	'Mapk1ip1'	mRNA	1542.54	715.97	-1.107328509	0.002954616	0.044734283
69581	'Rhou'	mRNA	1907.24	331.16	-2.525865586	4.40E-11	1.40E-08
69635	'Dapk1'	mRNA	8939.82	2577.18	-1.794451169	1.88E-09	3.58E-07
69640	'Fam83g'	mRNA	183.72	51.43	-1.836903594	8.34E-05	0.002915084
69642	'Mlip'	mRNA	3.08	80.1	4.702711005	1.61E-04	0.004884097
69655	'Cd164l2'	mRNA	268.37	71.68	-1.904549385	9.67E-05	0.003259189
69660	'Tmbim1'	mRNA	7123.93	3064.65	-1.216950691	4.28E-04	0.010493968
69684	'Aarsd1'	mRNA	475.67	197.91	-1.265141967	6.42E-07	5.24E-05
69718	'Ipmk'	mRNA	1268.27	548.23	-1.210015155	2.73E-04	0.007372762
69749	'Epb41l4aos'	lncRNA	119.14	25.08	-2.248136368	3.58E-04	0.009163936
69876	'Thap3'	mRNA	459.33	228.48	-1.007436491	3.26E-04	0.008479501
69906	'Slc25a32'	mRNA	1689.07	578.33	-1.546255637	7.71E-05	0.002742113
70005	'Znf41-ps'	lncRNA	71.52	278.47	1.961198819	6.64E-05	0.002456622
70110	'Ifi35'	mRNA	538.51	262.54	-1.036465201	3.36E-07	2.98E-05
70152	'Mettl7a1'	mRNA	4333.48	2009.78	-1.108490687	1.98E-08	2.59E-06
70266	'Kyat1'	mRNA	1066.83	411.9	-1.372975395	7.85E-05	0.002778499
70370	'Fbln7'	mRNA	195.3	596.04	1.609759519	3.06E-04	0.008045362
70381	'Tecpr1'	mRNA	7061.04	2116.7	-1.738065231	2.15E-08	2.76E-06
70405	'Calml3'	mRNA	66.74	3.04	-4.458389868	0.001490482	0.026838873
70445	'Cd248'	mRNA	241.16	901.24	1.901924139	6.51E-07	5.29E-05
70575	'Gfod2'	mRNA	833.59	337.31	-1.305265052	2.77E-06	1.83E-04
70747	'Tspan2'	mRNA	624.37	2667.63	2.095095255	3.31E-04	0.008591522
70772	'Ggnbp1'	mRNA	215.37	46.19	-2.221076016	4.06E-08	4.87E-06
70807	'Arrdc2'	mRNA	1554	455.09	-1.771765538	7.60E-09	1.12E-06
71008	'4933401D09Rik'	lncRNA	102.2	4.13	-4.630628604	1.51E-05	7.52E-04
71111	'Gpr39'	mRNA	64.77	197.17	1.606013123	0.003129443	0.046608498
71206	'Katnal2'	mRNA	553.54	66.24	-3.062982093	4.36E-10	1.05E-07
71207	'Nudt4'	mRNA	2787.49	6025.14	1.112027809	7.16E-04	0.015628612
71274	'4933433G15Rik'	lncRNA	123.27	49.55	-1.314864882	6.70E-04	0.014917347
71279	'Slc29a3'	mRNA	495.35	991.39	1.001002167	2.40E-04	0.006697587
71302	'Arhgap26'	mRNA	8548.28	3933.48	-1.119827897	0.002332351	0.037254349
71323	'Rassf8'	mRNA	950.63	2199.98	1.210538105	7.97E-07	6.25E-05
71326	'Treml1'	mRNA	271.5	42.53	-2.674362455	5.69E-04	0.013148664
71361	'Aifm2'	mRNA	6431.5	2773.03	-1.213690556	0.001699675	0.029579739
71484	'8430415O14Rik'	lncRNA	440.75	80.54	-2.452183833	9.60E-05	0.003237348
71624	'4833411C07Rik'	lncRNA	445.72	15.84	-4.814732709	6.06E-15	4.60E-12
71660	'Rarres2'	mRNA	481.04	1861.83	1.952506977	9.44E-09	1.36E-06
71683	'Gypc'	mRNA	467.83	999.91	1.095830917	0.003152978	0.046923598
71729	'Rgs12'	mRNA	1108.03	511.25	-1.115886525	5.38E-04	0.012615821
71743	'Coasy'	mRNA	884.15	413.3	-1.097122368	6.32E-05	0.002369524
71756	'Cpn2'	mRNA	48.27	518.04	3.423965757	3.55E-05	0.001471403
71767	'Tysnd1'	mRNA	1570.92	644.78	-1.284736847	0.001374344	0.025219539
71774	'Shroom1'	mRNA	447.67	106.2	-2.075631726	1.09E-07	1.13E-05
71803	'Slc25a18'	mRNA	123.23	37.38	-1.721156061	0.001652344	0.028991149
71820	'Wdr34'	mRNA	356.74	163.35	-1.12686543	2.88E-04	0.007705099
71865	'Fbxo30'	mRNA	1252.14	3661.93	1.548203297	2.96E-04	0.007850777
71878	'Fam83d'	mRNA	69.39	9.08	-2.934609065	0.001758007	0.030340624
71881	'Apmap'	mRNA	5126.31	1596.61	-1.682908598	5.53E-05	0.002123951
71889	'Epn3'	mRNA	0.37	76	7.684271852	1.43E-04	0.004418437
71909	'Haus5'	mRNA	474.88	191.18	-1.312636898	2.77E-04	0.007455681
71952	'Riox1'	mRNA	292.9	124.64	-1.232621514	5.12E-04	0.01216101
71962	'Castor1'	mRNA	560.25	236.51	-1.244194354	7.58E-08	8.38E-06
71982	'Snx10'	mRNA	2184.12	946.82	-1.205890503	6.99E-04	0.015373698
71983	'Tmco6'	mRNA	332.64	152.49	-1.125251784	3.28E-06	2.13E-04
71985	'Acad10'	mRNA	936.66	461.47	-1.021289598	5.90E-04	0.013521035
72040	'Cdhr5'	mRNA	3.14	143.27	5.51077655	3.26E-04	0.008479501
72043	'Sulf2'	mRNA	3415.91	9489.57	1.47407461	2.12E-07	1.98E-05
72056	'1810055G02Rik'	mRNA	145.71	501.59	1.783412245	4.01E-07	3.49E-05
72058	'Igsf5'	mRNA	0.37	72.37	7.613388856	0.001255406	0.023440378
72075	'Ogfr'	mRNA	1113.16	529.53	-1.071879981	1.38E-05	7.01E-04
72088	'Ush1c'	mRNA	0.19	64.03	8.402613087	0.00326788	0.048169301
72119	'Tpx2'	mRNA	16.37	57.69	1.817246259	7.30E-04	0.015841696
72123	'Ccdc71l'	mRNA	1041.08	504.73	-1.044490885	1.83E-06	1.27E-04
72160	'Tmem163'	mRNA	3.79	29.95	2.981554243	0.001109361	0.021465247
72199	'Mms19'	mRNA	2423.63	1158.36	-1.065090561	1.44E-14	9.82E-12
72275	'2200002D01Rik'	mRNA	34.85	93.01	1.416351831	6.95E-05	0.002542824
72287	'Plekhf1'	mRNA	489.95	229.26	-1.095626031	2.74E-05	0.001207003
72350	'Zc2hc1c'	mRNA	36.63	91.22	1.316094833	1.67E-04	0.005035237
72355	'Cdpf1'	mRNA	195.54	62.74	-1.640127501	2.47E-04	0.006852287
72388	'Ripk4'	mRNA	683.87	224.61	-1.606286718	0.002075256	0.034143074
72401	'Slc43a1'	mRNA	6065.17	221.14	-4.777535771	1.29E-23	4.24E-20
72469	'Plcd3'	mRNA	1482.39	704.03	-1.074211309	0.00155612	0.027779907
72479	'Hsdl2'	mRNA	916.65	2549.38	1.475706148	9.21E-05	0.003132214
72518	'2610307P16Rik'	lncRNA	289.58	582.7	1.008806195	0.001135706	0.021750969
72535	'Aldh1b1'	mRNA	7.47	65.77	3.13769138	7.55E-04	0.016232167
72628	'Hoxaas3'	lncRNA	940.78	431.06	-1.125956105	9.58E-05	0.003236384
72655	'Snhg5'	lncRNA	355.91	146.61	-1.279548202	7.84E-04	0.016705543
72726	'Tbcc'	mRNA	399.86	171.12	-1.224456761	4.66E-07	4.01E-05
72739	'Zkscan3'	mRNA	1322.29	619.37	-1.094161925	6.98E-06	4.00E-04
72750	'Fam117b'	mRNA	3494.59	1348.59	-1.373670385	3.16E-05	0.001343242
72775	'Fance'	mRNA	824.64	331.83	-1.313312621	1.38E-05	7.01E-04
72780	'Rspo3'	mRNA	15.1	76.47	2.340440702	4.17E-05	0.001688249
72787	'Ndc1'	mRNA	171.73	504.59	1.554946814	1.48E-07	1.47E-05
72792	'2810459M11Rik'	mRNA	20.23	1.28	-3.979143191	7.56E-04	0.016244165
72805	'Zfp839'	mRNA	897.68	385.66	-1.218883346	5.75E-08	6.61E-06
73124	'Golim4'	mRNA	1165.7	2618.13	1.167347035	0.002628509	0.040715574
73144	'Mir100hg'	lncRNA	1478.91	5497.32	1.894195454	5.14E-07	4.30E-05
73246	'Rassf6'	mRNA	299.67	67.7	-2.146118678	6.28E-07	5.16E-05
73338	'Itpripl1'	mRNA	940.43	413.83	-1.184271162	4.10E-06	2.57E-04
73339	'1700047G03Rik'	lncRNA	1.04	55.81	5.742495679	6.47E-08	7.32E-06
73569	'Vgll3'	mRNA	427.96	1368.58	1.677148511	1.15E-05	6.03E-04
73658	'Spns1'	mRNA	899.99	413.56	-1.121819042	5.93E-05	0.002244137
73690	'Glipr1'	mRNA	51.8	316.36	2.610613235	1.57E-07	1.54E-05
73707	'Gucy2g'	mRNA	40.31	6.92	-2.542773585	7.57E-04	0.016253364
73737	'1110008P14Rik'	mRNA	205.35	714.56	1.79899575	5.41E-08	6.26E-06
73887	'4930417O22Rik'	lncRNA	2.1	118.78	5.819269437	1.96E-08	2.59E-06
74038	'Brip1os'	lncRNA	615.15	1261.85	1.036534461	8.37E-05	0.002921786
74051	'Steap2'	mRNA	81.86	320.45	1.968816823	3.01E-04	0.007925032
74080	'Nmnat3'	mRNA	569.67	193.39	-1.558637561	9.15E-05	0.003118226
74144	'Robo4'	mRNA	3674.6	1359.99	-1.433994495	3.68E-04	0.009313091
74154	'Unkl'	mRNA	2393.4	1076.52	-1.152678849	8.02E-08	8.76E-06
74155	'Errfi1'	mRNA	22164.26	3377.93	-2.714022567	1.66E-05	8.14E-04
74158	'Josd1'	mRNA	2133.92	826.13	-1.369056965	1.17E-06	8.71E-05
74182	'Gpcpd1'	mRNA	3595.68	1251.66	-1.522424125	4.12E-09	6.78E-07
74186	'Ccdc3'	mRNA	1356.78	5528.91	2.026810096	1.30E-04	0.004105339
74194	'Rnd3'	mRNA	369.82	1702.15	2.202481561	9.13E-08	9.68E-06
74202	'Fblim1'	mRNA	3888.93	22333.16	2.521740896	0.001024997	0.020259757
74253	'Klrg2'	mRNA	393.39	59.5	-2.724984845	3.59E-05	0.00148316
74309	'Osbp2'	mRNA	562.26	104.55	-2.426970844	5.84E-08	6.69E-06
74442	'Sgms2'	mRNA	461.65	992.36	1.104060397	0.00241639	0.038209954
74499	'Sost'	mRNA	537.44	8871.15	4.044955139	1.35E-07	1.35E-05
74511	'Lrrc17'	mRNA	81.16	730.78	3.17063188	2.65E-04	0.007211147
74518	'8430419K02Rik'	lncRNA	160.32	422.04	1.396397724	0.002060368	0.033983146
74574	'Lvrn'	mRNA	707.34	215.21	-1.716680529	7.64E-05	0.002723606
74633	'4930429F24Rik'	lncRNA	261.08	718.54	1.4606036	0.001288478	0.02395585
74734	'Rhoh'	mRNA	15.76	103.62	2.716834631	0.001029804	0.020324595
74747	'Ddit4'	mRNA	12629.31	1519.97	-3.054658608	6.40E-21	1.33E-17
74775	'Lmbr1l'	mRNA	1372.37	507.24	-1.435921247	2.07E-10	5.44E-08
74931	'4930481A15Rik'	lncRNA	427.27	149.98	-1.510378567	0.001603188	0.028363481
75234	'Rnf19b'	mRNA	1657.92	809.92	-1.033526084	5.49E-04	0.012826862
75530	'Lyrm7'	mRNA	84.27	202.24	1.26299301	0.002372296	0.037754819
75590	'Dusp9'	mRNA	1.05	41.65	5.314383453	9.74E-05	0.003276719
75745	'Rian'	lncRNA	0.19	48.48	8.002595317	0.001618004	0.028544365
75750	'Slc10a6'	mRNA	1378.14	389.11	-1.824487422	3.92E-07	3.42E-05
75783	'4930431F12Rik'	lncRNA	18.32	69.91	1.932108188	0.001835919	0.03145021
75785	'Klhl24'	mRNA	7335.57	3235.49	-1.180923091	2.69E-06	1.78E-04
75905	'Dipk2b'	mRNA	893.53	441	-1.018743202	6.99E-04	0.01537271
76123	'Gpsm2'	mRNA	233.7	1168.68	2.322137925	6.96E-04	0.015342335
76130	'Las1l'	mRNA	1796.87	848.52	-1.082458979	4.54E-08	5.37E-06
76187	'Adhfe1'	mRNA	2309.68	830.07	-1.47638773	0.001919983	0.032286334
76219	'Arxes1'	mRNA	40.62	479.69	3.561895767	1.67E-09	3.32E-07
76260	'Ttc8'	mRNA	172.45	405.97	1.235229657	0.001157116	0.022022737
76293	'Mfap4'	mRNA	685.04	7466.73	3.446215424	2.04E-09	3.78E-07
76355	'Tgds'	mRNA	219.44	109.47	-1.003311226	1.22E-04	0.003900144
76453	'Prss23'	mRNA	1035.71	2713.79	1.389681065	7.45E-06	4.21E-04
76454	'Fbxo31'	mRNA	15413.81	1537.25	-3.325804382	1.10E-19	1.73E-16
76487	'Ppp1r3g'	mRNA	197.64	2.52	-6.290957251	3.23E-05	0.001367395
76709	'Arpc2'	mRNA	3008.96	6328.56	1.072615455	4.29E-06	2.67E-04
76757	'Trdn'	mRNA	0.19	35.33	7.546688431	0.001449992	0.0262295
76886	'Fam81a'	mRNA	53.13	311.95	2.553768053	3.69E-09	6.18E-07
76889	'Coq8b'	mRNA	1527.24	548.13	-1.478337194	0.001425081	0.0259155
77032	'Tstd3'	mRNA	83.5	197.04	1.238731528	0.001773678	0.030544269
77113	'Klhl2'	mRNA	2296.79	528.89	-2.118587121	5.72E-12	2.23E-09
77337	'Akr1c21'	mRNA	0	146.28	22.88720649	4.70E-09	7.61E-07
77596	'Adgrf1'	mRNA	0.19	21.27	6.822529681	0.002814742	0.04297601
77889	'Lbh'	mRNA	1518.62	3212.48	1.080927674	8.01E-04	0.01697379
77994	'Mir99ahg'	lncRNA	252.46	557.03	1.141700138	5.61E-05	0.00214782
78354	'2210407C18Rik'	mRNA	0.7	31.38	5.491445716	6.55E-05	0.002434486
78523	'Mrpl9'	mRNA	728.24	326.45	-1.157528384	6.49E-06	3.76E-04
78536	'C030004G16Rik'	lncRNA	61.61	250.59	2.024020121	7.70E-06	4.34E-04
78603	'B230216N24Rik'	lncRNA	239.65	554.21	1.209519416	0.001032647	0.02035017
78617	'Cstad'	mRNA	19.14	116.19	2.601969124	4.92E-07	4.15E-05
78651	'Lsm6'	mRNA	270.18	598.36	1.147072025	5.07E-07	4.26E-05
78672	'9530057J20Rik'	mRNA	470.15	204.68	-1.199738094	3.60E-04	0.009202902
78703	'Zfp972'	mRNA	30.7	76.46	1.316388301	0.001732776	0.029997023
78749	'Filip1l'	mRNA	1389.95	4419.44	1.668829055	1.84E-05	8.77E-04
78754	'Galnt15'	mRNA	18317.71	7179.49	-1.351286069	1.46E-18	1.86E-15
78787	'Usp54'	mRNA	5837.06	2245.6	-1.378138372	0.00264333	0.040913025
78894	'Aacs'	mRNA	5809.58	605.59	-3.262015988	5.20E-21	1.14E-17
78914	'Nadsyn1'	mRNA	267.01	122.45	-1.124701924	8.61E-05	0.002978529
78943	'Ern1'	mRNA	3117.39	1307.59	-1.25342547	0.001056612	0.020739568
79362	'Bhlhe41'	mRNA	327.93	964.66	1.556620964	4.08E-06	2.57E-04
80283	'Abtb1'	mRNA	1046.26	457.16	-1.194475732	3.40E-10	8.59E-08
80292	'Zxdc'	mRNA	2258.15	1003.75	-1.169743454	7.36E-15	5.38E-12
80752	'Fam20c'	mRNA	577.44	2068.82	1.841064468	8.78E-05	0.003018494
80880	'Kank3'	mRNA	6084.29	1665.76	-1.868910727	1.98E-04	0.005808292
80981	'Arl4d'	mRNA	1050.04	199.73	-2.394287365	1.58E-05	7.83E-04
81018	'Rnf114'	mRNA	2092.3	935.57	-1.161171983	1.23E-10	3.46E-08
83383	'Tfap4'	mRNA	627.86	253.57	-1.308043426	0.001868841	0.03181336
83398	'Ndst3'	mRNA	20.97	107.94	2.36363944	3.86E-04	0.009670067
83453	'Chrdl1'	mRNA	321.72	794.47	1.304187135	0.002046381	0.033851526
83554	'Fstl3'	mRNA	287.94	1784.65	2.63180609	4.66E-12	1.91E-09
83796	'Smarcd2'	mRNA	2352	1059.9	-1.149961886	1.20E-07	1.22E-05
83813	'Tnk1'	mRNA	96.62	38.05	-1.344289195	6.88E-04	0.015253358
83961	'Nrg4'	mRNA	426.98	1505.83	1.818321749	9.59E-04	0.019368455
84036	'Kcnn1'	mRNA	220.44	107.09	-1.041612038	2.89E-04	0.007726141
84095	'Pi4k2a'	mRNA	2424.29	803.19	-1.593746163	9.41E-07	7.23E-05
84112	'Sucnr1'	mRNA	16.67	188.2	3.496994692	1.39E-05	7.03E-04
93677	'Lmod2'	mRNA	0.19	120.43	9.311189551	1.82E-05	8.76E-04
93695	'Gpnmb'	mRNA	590.66	3331.4	2.495718214	1.06E-06	7.97E-05
93734	'Mpv17l'	mRNA	173.75	488.43	1.491128981	3.29E-07	2.92E-05
93960	'Nkd1'	mRNA	597.62	1997.38	1.740814793	6.06E-04	0.01376752
94040	'Clmn'	mRNA	8217.18	1227.66	-2.742733095	1.76E-09	3.43E-07
94092	'Trim16'	mRNA	275.83	571.52	1.051057502	0.00137915	0.025270878
94224	'Srd5a2'	mRNA	18.98	2.19	-3.113740385	0.002235811	0.036171253
94227	'Pi15'	mRNA	362.47	2472.64	2.770124161	3.12E-04	0.008178012
94249	'Slc24a3'	mRNA	1390.51	3684.64	1.405912313	0.002784843	0.042651558
94279	'Sfxn2'	mRNA	446.72	200.02	-1.159227726	5.33E-04	0.012542591
94352	'Loxl2'	mRNA	495.34	1860.89	1.909510328	1.10E-04	0.003565141
94353	'Hmgn3'	mRNA	77.47	318.33	2.038769654	1.18E-07	1.21E-05
96957	'Tmem62'	mRNA	811.77	305.44	-1.410194397	1.38E-05	7.01E-04
97031	'Tprn'	mRNA	668.97	307.12	-1.12315361	0.003114378	0.046480032
97287	'Mtmr14'	mRNA	2176.14	908.28	-1.260559447	0.001379704	0.025270878
97440	'B3gnt9'	mRNA	82.08	290.43	1.823165875	0.002892505	0.043942241
97998	'Deptor'	mRNA	3386.29	7848.21	1.212658485	4.05E-04	0.010059429
98363	'Efhd1'	mRNA	675.19	2467.67	1.869797061	3.16E-04	0.008262451
98932	'Myl9'	mRNA	6495.22	29065.82	2.161873631	2.05E-05	9.60E-04
99045	'Mrps26'	mRNA	593.61	292.87	-1.019255001	7.87E-04	0.016748369
99151	'Cercam'	mRNA	344.04	1037.21	1.592058473	0.00183154	0.031389992
99543	'Olfml3'	mRNA	270.81	668.92	1.304560444	4.64E-04	0.011195893
99586	'Dpyd'	mRNA	7848.23	436.91	-4.166954249	1.06E-12	5.16E-10
99887	'Tlcd4'	mRNA	505.6	193.6	-1.384894321	0.001205728	0.022738804
BGIG10090_50618		lncRNA	9.17	47.07	2.35951186	0.002288804	0.036707395
BGIG10090_50755		lncRNA	183.91	76.92	-1.25756086	0.001797844	0.030893006
BGIG10090_51416		lncRNA	1227.12	429.85	-1.513365731	2.74E-04	0.007400921
BGIG10090_51448		lncRNA	29960.19	11424.85	-1.390872089	0.001756291	0.030324258
BGIG10090_51811		lncRNA	184.61	49.27	-1.905634429	0.002237097	0.03617221
BGIG10090_51815		lncRNA	408.45	80.41	-2.344710123	0.0016189	0.028544365
BGIG10090_52182		lncRNA	402.23	65.03	-2.628849342	5.32E-05	0.002064334
BGIG10090_52225		lncRNA	103.32	20.23	-2.352753958	4.04E-04	0.010040324
BGIG10090_52671		lncRNA	100.52	28.64	-1.811371474	1.36E-05	6.94E-04
BGIG10090_52882		lncRNA	154.71	326.35	1.076837674	0.0017615	0.030373175
BGIG10090_52976		lncRNA	3566.47	1061.13	-1.748891148	3.68E-05	0.001516397
BGIG10090_53014		lncRNA	257.05	83.48	-1.622559099	0.002434979	0.038389511
BGIG10090_53328		lncRNA	633.19	163.2	-1.955999189	2.42E-09	4.31E-07
BGIG10090_53384		lncRNA	39.6	2.3	-4.108613412	2.29E-04	0.006482908
BGIG10090_53620		lncRNA	211.44	17.37	-3.60551851	1.02E-06	7.72E-05
BGIG10090_53734		lncRNA	84.91	171.14	1.01113343	2.56E-04	0.007049049
BGIG10090_53876		lncRNA	125.79	16.27	-2.950399991	3.44E-04	0.008829039
BGIG10090_53976		lncRNA	403.68	183.5	-1.137420659	3.75E-04	0.009437625
BGIG10090_54891		lncRNA	116.89	16.22	-2.849329253	8.17E-12	3.07E-09
BGIG10090_54997		lncRNA	105.82	20.72	-2.352440139	4.02E-06	2.54E-04
BGIG10090_55075		lncRNA	114.16	8.84	-3.690339351	7.29E-04	0.015841073
BGIG10090_55077		lncRNA	91.22	18.65	-2.290277814	0.002242443	0.03621412
BGIG10090_55243		lncRNA	5481.77	2677.65	-1.033676125	7.50E-04	0.016154007
BGIG10090_55530		lncRNA	137.54	431.61	1.649866772	2.63E-05	0.001171766
BGIG10090_55603		lncRNA	9.11	60.22	2.72490665	1.07E-04	0.003501621
BGIG10090_55631		lncRNA	13.64	143.73	3.396980947	2.06E-05	9.63E-04
BGIG10090_55706		lncRNA	3.5	51.14	3.869456231	1.58E-04	0.004810881
BGIG10090_55860		lncRNA	330.75	119.79	-1.465224488	0.00129412	0.024012426
BGIG10090_56112		lncRNA	9.37	46.09	2.299090892	0.001900207	0.032106578
BGIG10090_56304		lncRNA	34.46	129.91	1.914743803	2.98E-04	0.007871927
BGIG10090_56421		lncRNA	23.63	0.63	-5.233191743	3.67E-04	0.009306082
BGIG10090_56574		lncRNA	1138.08	372.98	-1.609438163	2.43E-05	0.001105609
BGIG10090_56630		lncRNA	782.48	2049.76	1.389326922	0.002098147	0.034432067
BGIG10090_56666		lncRNA	123.54	403.73	1.708398783	1.43E-09	2.89E-07
BGIG10090_56771		lncRNA	50.56	186.28	1.881380398	0.002625246	0.040692692
BGIG10090_56824		lncRNA	0.7	51.43	6.193630625	5.39E-05	0.002078088
BGIG10090_57019		lncRNA	290.41	686.37	1.240887505	0.001104995	0.021391245
BGIG10090_57116		lncRNA	85.83	255.98	1.576519577	0.001495087	0.026897248
BGIG10090_57267		lncRNA	115.59	0.63	-7.529623801	1.44E-08	1.97E-06
BGIG10090_57298		lncRNA	31.52	158.19	2.327122232	0.001079401	0.021029933
BGIG10090_57629		lncRNA	0.19	14.62	6.283816048	6.76E-04	0.015021654
BGIG10090_57703		lncRNA	108.78	12.73	-3.095523005	4.94E-08	5.77E-06
BGIG10090_57949		lncRNA	2020.91	7401.42	1.872799896	2.67E-05	0.001186617
BGIG10090_58089		lncRNA	32.14	139.63	2.119029623	0.001179136	0.022365594
BGIG10090_58176		lncRNA	165.24	357.94	1.115147163	0.002724659	0.041908754
BGIG10090_58281		lncRNA	2676.4	516.16	-2.374417856	1.36E-06	9.80E-05
BGIG10090_58284		lncRNA	8.92	290.7	5.025927637	1.34E-11	4.88E-09
BGIG10090_58468		lncRNA	11.69	59.94	2.35815674	4.98E-05	0.001966492
BGIG10090_58608		lncRNA	401.73	1128.29	1.489831363	4.43E-04	0.010785708
BGIG10090_58868		lncRNA	2115.17	5921.06	1.485083123	0.001904207	0.032132876
BGIG10090_59109		lncRNA	76923.83	15273.42	-2.332407184	3.60E-18	4.18E-15
BGIG10090_59194		lncRNA	79.64	17.76	-2.165249883	9.15E-04	0.018755931
BGIG10090_59345		lncRNA	1036.94	264.84	-1.969155159	9.72E-06	5.28E-04
BGIG10090_59442		lncRNA	6413915.48	1391891.11	-2.204158991	6.84E-10	1.52E-07
BGIG10090_59538		lncRNA	9.25	241.42	4.705596048	7.10E-07	5.68E-05
BGIG10090_59544		lncRNA	320.12	5.7	-5.811005587	3.44E-09	5.83E-07
BGIG10090_59859		lncRNA	570.25	198.41	-1.523096962	1.50E-07	1.48E-05
BGIG10090_60103		lncRNA	8662.26	26.4	-8.358134355	1.23E-42	4.86E-38
BGIG10090_60512		lncRNA	3853.36	742.83	-2.375017707	3.43E-05	0.001433663
BGIG10090_61142		lncRNA	177.69	57.78	-1.620814199	7.70E-05	0.002740569
BGIG10090_61143		lncRNA	143.73	44.46	-1.692935678	3.05E-06	2.00E-04
BGIG10090_61179		lncRNA	359.6	1355.13	1.913966871	0.001896476	0.032071009
BGIG10090_61209		lncRNA	71270.76	24423.52	-1.545039182	1.91E-05	9.05E-04
BGIG10090_61695		lncRNA	265.73	556.47	1.066340353	1.82E-04	0.005395302
BGIG10090_61952		lncRNA	205.32	76.61	-1.422348002	2.70E-04	0.007312516
BGIG10090_62030		lncRNA	213.99	63.23	-1.758965775	1.86E-06	1.28E-04
BGIG10090_62102		lncRNA	2.47	37.01	3.907527859	9.54E-04	0.019295776
BGIG10090_62189		lncRNA	5.87	33.12	2.496870942	1.99E-04	0.005826932
BGIG10090_62365		lncRNA	6.88	28.14	2.032409111	0.003096706	0.046278158
BGIG10090_62415		lncRNA	132.8	60.88	-1.125274195	9.43E-04	0.019185827
BGIG10090_62501		lncRNA	101.7	568.6	2.483078665	9.82E-05	0.003293061
BGIG10090_62683		lncRNA	338.43	64.18	-2.398693377	2.50E-04	0.006902231
BGIG10090_62848		lncRNA	60.2	3.8	-3.984071528	4.75E-06	2.89E-04
BGIG10090_63089		lncRNA	296.11	66.03	-2.164871926	0.001008668	0.020027672
BGIG10090_63826		lncRNA	43.29	4.09	-3.402349437	5.07E-04	0.012073712
BGIG10090_63845		lncRNA	9.42	42.16	2.161408874	0.001289605	0.023958955
BGIG10090_63855		lncRNA	47.67	285.61	2.582947629	0.002408397	0.038160036
BGIG10090_64190		lncRNA	138.41	31.32	-2.143832341	8.38E-04	0.017518583
BGIG10090_64202		lncRNA	76.52	2.51	-4.928735033	7.49E-05	0.002686976
BGIG10090_64426		lncRNA	731.15	364.02	-1.0061666	0.00331173	0.048571636
BGIG10090_64685		lncRNA	163.31	452	1.468687751	0.001365784	0.025094064
BGIG10090_64707		lncRNA	121.1	41.98	-1.528476495	3.63E-04	0.009251207
BGIG10090_64827		lncRNA	271.62	82.12	-1.725789543	6.05E-05	0.002282238
BGIG10090_64862		lncRNA	308.2	49.29	-2.644563825	1.29E-06	9.42E-05
BGIG10090_65238		lncRNA	414.56	156.99	-1.400938038	0.001119273	0.021566347
BGIG10090_65560		lncRNA	24.33	2.54	-3.258859248	0.001858436	0.031723107
BGIG10090_65595		lncRNA	715.94	329.72	-1.118573353	1.86E-06	1.28E-04
BGIG10090_65859		lncRNA	151.52	57.89	-1.388230446	0.003403353	0.049437588
BGIG10090_65979		lncRNA	49.06	164.3	1.743804351	0.001805404	0.030982428
BGIG10090_66068		lncRNA	116.51	250.26	1.102927865	0.001848272	0.031594394
BGIG10090_66105		lncRNA	32.04	0.18	-7.513598249	5.93E-04	0.013568158
BGIG10090_66437		lncRNA	156.14	57.46	-1.442191298	0.002439189	0.038416497
BGIG10090_66439		lncRNA	68.69	0.18	-8.609082584	8.10E-08	8.80E-06
BGIG10090_66450		lncRNA	74.23	21.39	-1.79521637	0.003418488	0.049620907
BGIG10090_66480		lncRNA	69.74	270.61	1.956266001	4.44E-05	0.001776457
BGIG10090_66644		lncRNA	3.54	70.61	4.319059566	6.68E-05	0.002468883
mmu_circ_0000100		circRNA	100.03	33.43	-1.581463691	2.01E-04	0.005875398
mmu_circ_0000246		circRNA	69.6	165.96	1.253573686	0.001341788	0.024760324
mmu_circ_0000376		circRNA	299.56	112.96	-1.40707035	0.001031014	0.020338303
mmu_circ_0000458		circRNA	172.7	48.3	-1.838208242	0.001867081	0.03181336
mmu_circ_0000487		circRNA	0.19	21.47	6.834443515	1.72E-05	8.37E-04
mmu_circ_0000530		circRNA	16.87	0.17	-6.592673289	1.05E-04	0.00346705
mmu_circ_0000536		circRNA	625.59	170.21	-1.877950456	0.002198384	0.035692533
mmu_circ_0000537		circRNA	1095.98	297.75	-1.880032268	0.001644167	0.028868415
mmu_circ_0000539		circRNA	571.47	31.29	-4.191095572	1.78E-07	1.73E-05
mmu_circ_0000542		circRNA	0.19	11.46	5.93855872	0.001455703	0.026296626
mmu_circ_0000549		circRNA	0.19	16.8	6.484575473	1.29E-04	0.004099503
mmu_circ_0000556		circRNA	28.55	0.18	-7.346351279	1.57E-06	1.12E-04
mmu_circ_0000651		circRNA	297.5	70.38	-2.079718903	2.63E-08	3.30E-06
mmu_circ_0000765		circRNA	32.7	0.18	-7.542052286	0.003118939	0.046522307
mmu_circ_0000783		circRNA	36.13	0.18	-7.685387598	0.00225955	0.036371289
mmu_circ_0000845		circRNA	58.44	24.43	-1.258200633	0.003082211	0.046142484
mmu_circ_0000867		circRNA	220.33	45.54	-2.274501423	1.43E-04	0.004418437
mmu_circ_0000907		circRNA	18.05	0.17	-6.691578964	7.43E-05	0.00266873
mmu_circ_0000931		circRNA	85.55	26.31	-1.701391169	0.001859018	0.031723107
mmu_circ_0000943		circRNA	0.19	10.99	5.880093988	0.00169734	0.029558718
mmu_circ_0000964		circRNA	118.32	34.5	-1.778117259	1.63E-04	0.004929971
mmu_circ_0000979		circRNA	44.64	116.09	1.378900151	0.001869951	0.03181336
mmu_circ_0001005		circRNA	0.19	12.64	6.078113963	7.28E-04	0.01582798
mmu_circ_0001057		circRNA	16.46	0.17	-6.557935138	1.07E-04	0.003501621
mmu_circ_0001163		circRNA	122.79	3.5	-5.134293255	1.56E-04	0.004764116
mmu_circ_0001214		circRNA	0.19	11.54	5.949088872	0.00125208	0.023411518
mmu_circ_0001246		circRNA	17.15	0.17	-6.618405812	8.45E-05	0.002938534
mmu_circ_0001316		circRNA	0.19	15.93	6.407143579	1.70E-04	0.005086449
mmu_circ_0001339		circRNA	12.88	0.17	-6.208853023	5.62E-04	0.013019071
mmu_circ_0001344		circRNA	160.84	373.05	1.213783818	7.22E-04	0.015722541
mmu_circ_0001396		circRNA	249.81	75.45	-1.727307799	3.39E-04	0.008740541
mmu_circ_0001397		circRNA	246.8	74.06	-1.736641858	4.49E-04	0.010911905
mmu_circ_0001413		circRNA	374.86	64.82	-2.531902994	7.49E-04	0.016144977
mmu_circ_0001428		circRNA	0.19	13.86	6.209871671	3.86E-04	0.009671685
mmu_circ_0001501		circRNA	123.67	33.19	-1.897795978	5.06E-06	3.04E-04
mmu_circ_0001570		circRNA	226.78	77.62	-1.546885164	1.26E-04	0.004001935
mmu_circ_0001612		circRNA	132.46	51.99	-1.349434652	0.001126299	0.021648736
mmu_circ_0001614		circRNA	0.19	13.7	6.192474331	4.87E-04	0.011640771
mmu_circ_0001659		circRNA	164	67.27	-1.285778489	6.72E-05	0.002477069
mmu_circ_0001679		circRNA	282.91	68.99	-2.03586115	2.61E-07	2.39E-05
mmu_circ_0001726		circRNA	204.87	80.24	-1.352332945	0.002518652	0.039385015
mmu_circ_0001822		circRNA	44.6	0.18	-7.987620023	9.70E-08	1.02E-05
mmu_circ_0001875		circRNA	31.11	0.18	-7.470075342	1.34E-06	9.70E-05
mmu_circ_0001881		circRNA	0.19	27.05	7.163888815	3.87E-06	2.46E-04
mmu_circ_0001932		circRNA	99.89	448.46	2.166600717	0.00251035	0.039286334
mmu_circ_0002033		circRNA	13.21	0.17	-6.245427108	4.50E-04	0.010915992
mmu_circ_0002057		circRNA	175.11	51.34	-1.7701268	2.16E-04	0.006211776
mmu_circ_0002139		circRNA	0.19	12.48	6.059089252	9.79E-04	0.019590787
mmu_circ_0002169		circRNA	22.73	81.06	1.834088332	0.002176049	0.035447805
mmu_circ_0002358		circRNA	0.19	16.83	6.484979694	2.33E-04	0.006534786
mmu_circ_0002480		circRNA	2058.33	949.61	-1.116059236	1.58E-04	0.004811311
mmu_circ_0002510		circRNA	0.19	23.69	6.973987153	8.33E-06	4.60E-04
mmu_circ_0002655		circRNA	0.19	22.62	6.910684178	9.40E-05	0.003183247
mmu_circ_0002662		circRNA	63.39	22.88	-1.470162078	0.002821355	0.043060321
mmu_circ_0002702		circRNA	65.59	164.07	1.322892479	2.12E-04	0.006110865
mmu_circ_0002718		circRNA	20.2	0.17	-6.853161025	7.08E-05	0.00258224
mmu_circ_0002793		circRNA	144	55.66	-1.371306904	3.35E-05	0.001408443
mmu_circ_0002800		circRNA	136.81	657.21	2.264136842	1.24E-07	1.25E-05
mmu_circ_0002865		circRNA	0.19	17.78	6.562958812	1.60E-04	0.004864888
mmu_circ_0002995		circRNA	196.29	731.95	1.898762083	3.53E-11	1.16E-08
mmu_circ_0002996		circRNA	76.89	328.55	2.095205407	8.45E-09	1.23E-06
mmu_circ_0003032		circRNA	156.47	59.4	-1.397237372	0.001762973	0.030373175
mmu_circ_0003069		circRNA	17.12	0.17	-6.616926095	2.52E-04	0.006935406
mmu_circ_0003078		circRNA	11.95	0.17	-6.101512961	9.36E-04	0.019066273
mmu_circ_0003229		circRNA	74.17	30.8	-1.267835477	0.001385033	0.025356702
mmu_circ_0003256		circRNA	0.19	23.47	6.961497956	1.76E-05	8.50E-04
mmu_circ_0003367		circRNA	188.58	421.59	1.160639874	9.81E-05	0.003290283
mmu_circ_0003522		circRNA	70.6	21.25	-1.732156564	6.18E-04	0.013943102
mmu_circ_0003541		circRNA	384.97	1242.57	1.690514428	1.60E-06	1.13E-04
mmu_circ_0003589		circRNA	124.47	58.33	-1.093448982	5.36E-04	0.012598115
mmu_circ_0003665		circRNA	0.19	13.22	6.140815562	9.19E-04	0.018795833
mmu_circ_0003687		circRNA	15.93	0.17	-6.514031204	2.34E-04	0.006562222
mmu_circ_0003774		circRNA	573.68	175.77	-1.706596278	2.72E-04	0.007367495
mmu_circ_0003825		circRNA	267.04	34.15	-2.966956533	8.66E-05	0.002989799
mmu_circ_0003826		circRNA	184.26	28.83	-2.675970107	2.69E-05	0.001190042
mmu_circ_0003887		circRNA	11.78	0.17	-6.083034308	9.19E-04	0.018795833
mmu_circ_0003944		circRNA	11.93	0.17	-6.099442321	9.34E-04	0.019044254
mmu_circ_0003971		circRNA	121.48	43.43	-1.484108677	8.51E-04	0.017747178
mmu_circ_0004082		circRNA	390.37	152.77	-1.35343273	1.19E-06	8.73E-05
mmu_circ_0004372		circRNA	16.75	92.61	2.466605316	1.02E-05	5.46E-04
mmu_circ_0004411		circRNA	0.19	12.24	6.033336633	9.54E-04	0.019295776
mmu_circ_0004412		circRNA	0.19	12.51	6.064233918	8.16E-04	0.017203622
mmu_circ_0004451		circRNA	38.82	0.18	-7.78707805	1.12E-07	1.16E-05
mmu_circ_0004538		circRNA	18.25	0.17	-6.708092971	1.20E-04	0.003869724
mmu_circ_0004571		circRNA	0.19	11.69	5.967277643	0.001194817	0.022576211
mmu_circ_0004600		circRNA	24.46	0.18	-7.124397799	2.81E-05	0.001229809
mmu_circ_0004724		circRNA	0.19	17.19	6.517115911	1.23E-04	0.003925548
mmu_circ_0004726		circRNA	79.29	27.39	-1.53341056	2.59E-04	0.007093078
mmu_circ_0004859		circRNA	0.19	12.31	6.040922496	8.34E-04	0.017442113
mmu_circ_0004899		circRNA	16.93	0.17	-6.597893296	1.28E-04	0.004072652
mmu_circ_0004933		circRNA	125.08	28.78	-2.119944623	8.91E-04	0.018392488
mmu_circ_0004948		circRNA	59.65	199.33	1.740652133	2.54E-05	0.001147503
mmu_circ_0004978		circRNA	24.31	87.62	1.849474461	0.002978107	0.044982871
mmu_circ_0005026		circRNA	23.41	111.16	2.247687853	1.51E-04	0.004647842
mmu_circ_0005027		circRNA	42.85	183.81	2.10092486	8.93E-04	0.018399985
mmu_circ_0005091		circRNA	0.19	11.91	5.993910433	0.001005482	0.019999251
mmu_circ_0005111		circRNA	172.33	75.54	-1.18979976	3.35E-04	0.008685035
mmu_circ_0005138		circRNA	13.03	54.91	2.074970493	7.22E-04	0.015722541
mmu_circ_0005200		circRNA	65.4	19.09	-1.776374403	2.78E-04	0.007492658
mmu_circ_0005230		circRNA	22.04	0.18	-6.975462602	1.23E-05	6.39E-04
mmu_circ_0005233		circRNA	224.98	29.91	-2.910964977	1.83E-05	8.77E-04
mmu_circ_0005263		circRNA	130425.2	57649.43	-1.177844439	0.002753437	0.042252568
mmu_circ_0005278		circRNA	23.42	0.18	-7.06345716	7.40E-06	4.19E-04
mmu_circ_0005279		circRNA	34.1	0.18	-7.602210742	1.48E-07	1.47E-05
mmu_circ_0005383		circRNA	106.1	216.24	1.02714262	2.29E-04	0.006480249
mmu_circ_0005586		circRNA	261.48	82.8	-1.658941197	2.02E-05	9.51E-04
mmu_circ_0005750		circRNA	82.72	300.02	1.858664887	2.30E-04	0.006482908
mmu_circ_0005794		circRNA	211.88	31.36	-2.756157061	1.19E-07	1.22E-05
mmu_circ_0005799		circRNA	1675.71	329.78	-2.34517492	6.64E-09	1.01E-06
mmu_circ_0005821		circRNA	229.78	489.71	1.09167626	5.29E-04	0.012455857
mmu_circ_0006004		circRNA	76.8	251.85	1.713385766	1.01E-08	1.44E-06
mmu_circ_0006005		circRNA	152.21	340.02	1.159602463	9.56E-08	1.01E-05
mmu_circ_0006068		circRNA	0.19	11.92	5.995458466	0.001119005	0.021566347
mmu_circ_0006074		circRNA	98.19	41.34	-1.24810675	0.002347705	0.037454104
mmu_circ_0006102		circRNA	0.19	16.55	6.461808718	1.36E-04	0.004268009
mmu_circ_0006313		circRNA	62.73	193.65	1.62620118	7.19E-04	0.015674893
mmu_circ_0006351		circRNA	29.86	0.18	-7.41051785	6.43E-06	3.73E-04
mmu_circ_0006421		circRNA	336.73	682.21	1.018618469	2.17E-05	0.001005936
mmu_circ_0006547		circRNA	237.37	84.87	-1.48380844	0.002064565	0.034009904
mmu_circ_0006615		circRNA	29.18	119.8	2.037504077	4.80E-04	0.011499331
mmu_circ_0006733		circRNA	111.17	267.6	1.267296117	0.001038876	0.020434702
mmu_circ_0006754		circRNA	46.41	0.18	-8.04489396	0.00109312	0.021250249
mmu_circ_0006780		circRNA	963.08	156.42	-2.622214042	6.68E-09	1.01E-06
mmu_circ_0006800		circRNA	21.63	0.17	-6.950845223	3.42E-05	0.001430887
mmu_circ_0006803		circRNA	0.19	32.54	7.429506051	3.65E-07	3.21E-05
mmu_circ_0006870		circRNA	285.09	785.5	1.462199781	7.12E-07	5.69E-05
mmu_circ_0006926		circRNA	0.19	13.14	6.134171288	5.63E-04	0.013043021
mmu_circ_0006935		circRNA	0.19	19.65	6.706620675	8.24E-05	0.002893792
mmu_circ_0007010		circRNA	0.19	15.4	6.35814377	2.61E-04	0.007120193
mmu_circ_0007013		circRNA	83.62	527.94	2.658413798	9.87E-06	5.34E-04
mmu_circ_0007135		circRNA	14.64	0.17	-6.391383522	2.44E-04	0.006768981
mmu_circ_0007275		circRNA	386.18	182.05	-1.08494079	5.39E-05	0.002078088
mmu_circ_0007310		circRNA	15.13	0.17	-6.439332958	2.10E-04	0.006064345
mmu_circ_0007324		circRNA	157.43	37.96	-2.05233699	2.73E-04	0.007372868
mmu_circ_0007394		circRNA	0.19	11.24	5.912251275	0.001427578	0.025942994
mmu_circ_0007400		circRNA	134.76	527.57	1.968960685	9.62E-04	0.019393457
mmu_circ_0007404		circRNA	100.87	251.93	1.320548303	0.001038654	0.020434702
mmu_circ_0007427		circRNA	15.18	0.17	-6.442065432	2.63E-04	0.007182117
mmu_circ_0007477		circRNA	0.19	19.4	6.689740394	4.16E-05	0.001684296
mmu_circ_0007714		circRNA	97.33	27.18	-1.840346129	0.002384659	0.037890433
mmu_circ_0007795		circRNA	102.96	26.77	-1.943611758	3.19E-05	0.001352047
mmu_circ_0007916		circRNA	543.89	128.4	-2.082706996	6.32E-06	3.68E-04
mmu_circ_0008007		circRNA	190.44	45.88	-2.053329352	1.78E-04	0.005288965
mmu_circ_0008095		circRNA	0.19	22.99	6.931072557	5.41E-05	0.002081925
mmu_circ_0008135		circRNA	99.18	32.85	-1.594347814	4.70E-05	0.001869787
mmu_circ_0008168		circRNA	14.86	0.17	-6.413273743	2.24E-04	0.006372025
mmu_circ_0008253		circRNA	39.91	0.18	-7.827184496	6.61E-07	5.34E-05
mmu_circ_0008281		circRNA	97.46	41.58	-1.229101838	7.15E-04	0.015616901
mmu_circ_0008285		circRNA	0.19	16.53	6.460261048	1.21E-04	0.003892218
mmu_circ_0008297		circRNA	55.97	137.02	1.291694653	7.90E-04	0.01680112
mmu_circ_0008300		circRNA	0.19	17.87	6.572417606	6.81E-05	0.002498842
mmu_circ_0008350		circRNA	15.9	0.17	-6.508489695	2.06E-04	0.005979341
mmu_circ_0008416		circRNA	16.45	0.17	-6.559053644	1.25E-04	0.003989243
mmu_circ_0008439		circRNA	48.16	167.14	1.795146227	8.94E-04	0.018419303
mmu_circ_0008513		circRNA	980.74	180.25	-2.443831343	0.001939301	0.032500429
mmu_circ_0008525		circRNA	0.19	21.23	6.817606877	1.84E-05	8.78E-04
mmu_circ_0008533		circRNA	398.69	155.49	-1.358476023	8.80E-04	0.018250549
mmu_circ_0008606		circRNA	0.19	10.04	5.751610106	0.002623925	0.040692494
mmu_circ_0008639		circRNA	0.19	12.37	6.0491834	0.001066339	0.020847508
mmu_circ_0008720		circRNA	82.25	18.55	-2.148695298	7.45E-05	0.002674871
mmu_circ_0008839		circRNA	104.43	19.15	-2.447244263	1.35E-05	6.91E-04
mmu_circ_0008869		circRNA	0.19	18.95	6.656882227	5.86E-05	0.002224266
mmu_circ_0008937		circRNA	0.19	32.21	7.4143133	6.51E-07	5.29E-05
mmu_circ_0008940		circRNA	39.75	124.5	1.646972865	1.16E-04	0.00375074
mmu_circ_0009073		circRNA	69.64	23.95	-1.539800853	0.002808439	0.042896375
mmu_circ_0009086		circRNA	30.67	0	-21.55743975	6.37E-09	9.85E-07
mmu_circ_0009106		circRNA	148.63	620.72	2.062166676	2.87E-05	0.00125435
mmu_circ_0009107		circRNA	380.54	1568.24	2.043025789	1.10E-05	5.83E-04
mmu_circ_0009108		circRNA	0.19	40.91	7.757102299	2.40E-07	2.23E-05
mmu_circ_0009121		circRNA	1347.77	291.1	-2.211009698	6.82E-10	1.52E-07
mmu_circ_0009160		circRNA	0.19	13.79	6.203114858	4.73E-04	0.011352509
mmu_circ_0009295		circRNA	0.19	20.05	6.734897675	6.60E-05	0.002445548
mmu_circ_0009337		circRNA	63.58	140.91	1.148100191	0.001995196	0.033189062
mmu_circ_0009355		circRNA	224.91	697.94	1.633741569	0.002596012	0.04035479
mmu_circ_0009367		circRNA	102.58	25.38	-2.014709224	8.24E-04	0.017293751
mmu_circ_0009508		circRNA	0.19	156.71	9.691434695	3.57E-13	1.95E-10
mmu_circ_0009510		circRNA	104.94	725.58	2.789639548	1.04E-10	3.01E-08
mmu_circ_0009511		circRNA	30.45	452.06	3.892152721	8.16E-04	0.01720348
mmu_circ_0009533		circRNA	11.83	0.17	-6.08825962	8.75E-04	0.018149729
mmu_circ_0009578		circRNA	33.79	130.32	1.947210021	6.06E-05	0.002287383
mmu_circ_0009584		circRNA	40.65	158.43	1.962659488	1.19E-06	8.73E-05
mmu_circ_0009588		circRNA	110.63	34.1	-1.698080025	2.98E-04	0.007871927
mmu_circ_0009590		circRNA	94.45	34.25	-1.463405392	0.003210001	0.047531485
mmu_circ_0009692		circRNA	207.24	88.84	-1.222038256	2.13E-04	0.006126353
mmu_circ_0009786		circRNA	65.32	18.74	-1.801343346	2.59E-04	0.007093078
mmu_circ_0009812		circRNA	51.83	12.89	-2.007218541	0.002805747	0.042871859
mmu_circ_0009854		circRNA	0.19	12.71	6.085492261	7.73E-04	0.016480178
mmu_circ_0009864		circRNA	144.72	49.46	-1.548898732	4.25E-04	0.010454042
mmu_circ_0009912		circRNA	0.19	38.92	7.687884531	1.86E-07	1.78E-05
mmu_circ_0010004		circRNA	29.14	75.97	1.382347795	0.002239019	0.036173628
mmu_circ_0010015		circRNA	0.19	17.51	6.542442699	1.53E-04	0.004689093
mmu_circ_0010050		circRNA	139.68	37.18	-1.909367112	1.30E-05	6.71E-04
mmu_circ_0010116		circRNA	73.39	204.9	1.481266302	3.00E-05	0.001296622
mmu_circ_0010340		circRNA	357.9	137.24	-1.382849544	4.02E-07	3.49E-05
mmu_circ_0010355		circRNA	1390.2	184.23	-2.915688256	4.74E-07	4.05E-05
mmu_circ_0010395		circRNA	191.99	8.84	-4.441596212	5.48E-06	3.25E-04
mmu_circ_0010413		circRNA	39.42	105.43	1.419171566	0.002584425	0.04020636
mmu_circ_0010458		circRNA	0.19	12.49	6.060112639	0.001006223	0.019999251
mmu_circ_0010532		circRNA	0.19	24.87	7.046223671	4.34E-05	0.001743986
mmu_circ_0010628		circRNA	28.9	0.18	-7.366151805	5.05E-05	0.001987569
mmu_circ_0010663		circRNA	39.08	117.17	1.583999224	8.62E-04	0.017950878
mmu_circ_0010678		circRNA	119.22	42.31	-1.494577132	0.001267555	0.023627838
mmu_circ_0010705		circRNA	24.37	66.55	1.449182322	9.66E-04	0.019444386
mmu_circ_0010899		circRNA	0.19	16.4	6.449669594	2.18E-04	0.006245526
mmu_circ_0011026		circRNA	2251.89	180.64	-3.639914615	1.69E-06	1.19E-04
mmu_circ_0011131		circRNA	24.4	0.18	-7.120487179	1.67E-05	8.16E-04
mmu_circ_0011132		circRNA	276.62	0.18	-10.61517522	3.28E-15	2.75E-12
mmu_circ_0011134		circRNA	0.19	16.54	6.460666421	1.65E-04	0.004986758
mmu_circ_0011137		circRNA	65.21	161.56	1.308866663	0.001416902	0.025826955
mmu_circ_0011278		circRNA	0.19	10.66	5.836793638	0.001939992	0.032500429
mmu_circ_0011298		circRNA	88.07	28.34	-1.635688932	0.001284503	0.023904476
mmu_circ_0011383		circRNA	383.01	151.91	-1.334172568	1.22E-04	0.003910894
mmu_circ_0011415		circRNA	11.16	0.17	-6.005099026	0.001247358	0.023356446
mmu_circ_0011489		circRNA	0.19	21.76	6.851408482	1.17E-04	0.003781067
mmu_circ_0011511		circRNA	0.19	36.34	7.587106045	4.30E-07	3.72E-05
mmu_circ_0011675		circRNA	34.29	0.18	-7.608483097	1.35E-06	9.72E-05
mmu_circ_0011676		circRNA	709.51	240.17	-1.562742653	1.58E-13	8.91E-11
mmu_circ_0011743		circRNA	0.19	32.48	7.426025866	5.22E-07	4.35E-05
mmu_circ_0011781		circRNA	63.99	145.41	1.184161287	0.003289343	0.04838719
mmu_circ_0011948		circRNA	108.18	312.57	1.530671308	3.70E-06	2.37E-04
mmu_circ_0011949		circRNA	80.2	239.08	1.57582832	3.96E-05	0.001617046
mmu_circ_0012054		circRNA	146.35	48.26	-1.600488869	7.61E-04	0.016285847
mmu_circ_0012059		circRNA	141.92	60.92	-1.220067452	0.002305412	0.036928721
mmu_circ_0012080		circRNA	230.13	757.77	1.719317869	2.00E-04	0.005830809
mmu_circ_0012117		circRNA	84.56	32.21	-1.392347434	6.52E-04	0.01459667
mmu_circ_0012139		circRNA	132.21	10.24	-3.691003096	1.76E-04	0.005246327
mmu_circ_0012156		circRNA	0.19	10.96	5.875585942	0.001692255	0.029516211
mmu_circ_0012189		circRNA	142.93	29.52	-2.275398189	2.97E-05	0.001286245
mmu_circ_0012219		circRNA	165.95	51.49	-1.688360808	9.35E-04	0.019060726
mmu_circ_0012264		circRNA	0.19	12.52	6.065244873	7.51E-04	0.0161737
mmu_circ_0012273		circRNA	467.34	2010.32	2.104865133	0.001309645	0.024257949
mmu_circ_0012293		circRNA	64.44	155.58	1.271630036	0.001207944	0.022769709
mmu_circ_0012326		circRNA	23.22	0.18	-7.050921829	1.38E-05	7.01E-04
mmu_circ_0012352		circRNA	668.54	273.69	-1.288480954	8.70E-04	0.018091208
mmu_circ_0012359		circRNA	0.19	26.08	7.111128127	3.09E-05	0.001324288
mmu_circ_0012376		circRNA	34.05	111.81	1.715123858	0.003082949	0.046142484
[truncated: 93 more rows]
