# Supplementary material for: Asprosin induces vascular endothelial-to-mesenchymal transition in diabetic lower extremity peripheral artery disease
Source: Cardiovasc Diabetol. 2022 Feb 15;21:25. doi: 10.1186/s12933-022-01457-0 (PMC8848671; doi:10.1186/s12933-022-01457-0)
Supplement: Supplementary file 6 — Additional file 6: Table S6. Upregulated expressed genes in the aorta tissues from db/db mice compared to db/m mice. [file 12933_2022_1457_MOESM6_ESM.xls]

Gene ID	Gene Symbol	Type	dbm_848b078d1000 Average Read Count	dbdb_848b078d1000 Average Read Count	log2 (dbdb / dbm)	Pvalue(dbdb / dbm)	Qvalue (dbdb / dbm)
100039175	'Gm9780'	mRNA	0.19	12.67	6.079868673	0.001680931	0.029344143
100039192	'Tmem254c'	mRNA	0.19	67.13	8.471301977	2.64E-07	2.41E-05
100039484	'Gm2260'	mRNA	10.15	71.65	2.819750074	3.14E-04	0.008205306
100039503	'Gm2274'	mRNA	10.15	71.65	2.819750074	3.14E-04	0.008205306
100041420	'Gm3325'	mRNA	331.5	839.5	1.340536869	8.13E-06	4.53E-04
100041655	'Gm10863'	lncRNA	5.71	86.45	3.920634411	4.03E-04	0.010032047
100042940	'Gm4117'	lncRNA	7.28	54.55	2.905479368	0.001027358	0.020286462
100066	'Cyp2j11'	mRNA	0	57.1	21.55980563	4.82E-10	1.13E-07
100093700	'Gm10400'	lncRNA	139.72	607.9	2.121248481	5.58E-07	4.64E-05
100216343	'Gm17501'	lncRNA	128.32	368.45	1.521762818	0.00180336	0.030974306
100303644	'C130080G10Rik'	lncRNA	0	31.84	20.74711229	2.56E-08	3.24E-06
100342	'Tent5b'	mRNA	351.01	802.33	1.192695675	0.002176123	0.035447805
100503147	'Gm13293'	lncRNA	0.19	14.53	6.275701097	0.001191659	0.022548923
100503338	'Gm14636'	lncRNA	217.87	483.64	1.150507436	3.19E-04	0.008321508
100503434	'Gm19689'	lncRNA	2.12	24.82	3.551222999	0.00265075	0.04099571
100515	'Zfp518b'	mRNA	268.06	546.78	1.028429311	0.001062027	0.020804453
100616095	'Snhg18'	lncRNA	143.8	604.96	2.072804147	9.85E-04	0.019706322
100642166	'Gm15446'	lncRNA	26.14	80.67	1.625762356	0.00260214	0.040418204
100678	'Psph'	mRNA	56.45	128.75	1.189503891	1.19E-04	0.003836461
100861727	'Gm12394'	mRNA	372.87	1024.68	1.458417869	6.83E-09	1.03E-06
102294	'Cyp4v3'	mRNA	312.75	629.52	1.009252121	1.00E-04	0.003331252
102631647	'Gm16041'	lncRNA	71.8	176.95	1.301352836	1.59E-05	7.85E-04
102632234	'Gm30368'	lncRNA	95.71	209.88	1.132751727	0.001759286	0.030349409
102632457	'Gm30524'	lncRNA	14.29	156.87	3.456294424	0.002031985	0.033683987
102632484	'Gm26691'	lncRNA	0.37	13.11	5.149086374	0.001576496	0.02801791
102632783	'Gm30767'	lncRNA	43.63	97.81	1.164514574	0.00125365	0.023419137
102632893	'Gm14285'	lncRNA	18.49	117.94	2.673078298	0.003436409	0.049844362
102633006	'Gm30938'	lncRNA	11.38	52.34	2.200735354	4.41E-04	0.010735005
102633046	'Gm30966'	lncRNA	0.19	15.68	6.385749045	2.01E-04	0.005870308
102633149	'9430053O09Rik'	lncRNA	34.88	88.93	1.350378091	0.001925188	0.032312647
102633169	'Gm31064'	lncRNA	7.73	64.79	3.066818507	1.66E-04	0.005000788
102633372	'Gm31213'	lncRNA	74.15	306.65	2.048035482	6.92E-06	3.97E-04
102633818	'Gm31550'	lncRNA	22.87	114.38	2.322053243	1.07E-04	0.003507715
102633911	'Gm12022'	lncRNA	0.19	16.63	6.467488799	6.86E-04	0.015224487
102634132	'B230208B08Rik'	lncRNA	6.47	36.34	2.489201099	2.85E-04	0.007624089
102634197	'Gm31838'	lncRNA	0.37	16.92	5.517032866	4.93E-04	0.011760327
102634668	'Gm32200'	lncRNA	3.21	86.08	4.745836949	1.13E-04	0.003656837
102634762	'Gm32267'	lncRNA	1.41	29.45	4.384485199	0.001035204	0.020390372
102634881	'Gm32358'	lncRNA	0.37	66.17	7.484444732	6.20E-04	0.01398569
102634926	'Gm12426'	lncRNA	87.29	293.61	1.750035686	7.60E-05	0.00271951
102635071	'Gm26944'	lncRNA	285.04	571.81	1.004368763	9.63E-04	0.019399201
102635129	'Gm32547'	lncRNA	87.42	240.76	1.461537697	9.61E-04	0.019386026
102635160	'Gm32569'	lncRNA	0.37	17.17	5.538428877	3.83E-04	0.00961688
102635269	'Gm32652'	lncRNA	0.37	77.49	7.712461104	5.11E-09	8.10E-07
102635323	'Gm32694'	lncRNA	212.52	447.23	1.073434567	0.002197245	0.035692533
102635359	'Gm32718'	lncRNA	219.2	3699.6	4.077049041	9.89E-09	1.42E-06
102635783	'Gm11266'	lncRNA	64.55	277.23	2.10265964	3.54E-05	0.001469126
102636575	'Gm14862'	lncRNA	27.76	222.89	3.005109659	1.81E-04	0.005373952
102636729	'Gm33721'	lncRNA	11.35	77.43	2.770332465	0.00174546	0.030190107
102636879	'Gm33829'	lncRNA	1.05	18.21	4.11427862	0.001050536	0.020630553
102636888	'Gm33838'	lncRNA	0.19	14.19	6.241250612	5.98E-04	0.013644517
102637204	'Gm34077'	lncRNA	3.54	39.68	3.486440008	7.31E-04	0.015865454
102637406	'Gm34223'	lncRNA	68.16	272.93	2.001579988	1.00E-05	5.38E-04
102637715	'Gm34455'	lncRNA	45.62	289.48	2.665600596	1.78E-10	4.81E-08
102638313	'Gm34907'	lncRNA	50.74	193.59	1.931961399	2.29E-06	1.54E-04
102638402	'Gm34979'	lncRNA	156.76	338.45	1.110414063	0.003014046	0.04531751
102639156	'Gm35535'	lncRNA	3.73	32.08	3.106064041	5.33E-05	0.002065421
102639437	'Gm35751'	mRNA	2.48	28.74	3.535860738	0.001249301	0.023381732
102639931	'Gm36129'	lncRNA	260.85	677.1	1.376166775	7.95E-06	4.44E-04
102640065	'Gm36222'	lncRNA	13.97	75.55	2.435121827	5.61E-04	0.013019071
102640410	'Gm36475'	lncRNA	0.19	33.05	7.45158844	4.25E-04	0.010455498
102640487	'Gm36535'	lncRNA	61.81	255.46	2.047205164	0.001043336	0.020509579
102640562	'BB218582'	lncRNA	34.79	133.3	1.938099196	0.002704203	0.041675364
102640635	'Gm26615'	lncRNA	47.38	128.72	1.442006669	1.38E-04	0.004291612
102640785	'Gm36769'	lncRNA	0.19	15.88	6.401788293	3.35E-04	0.008667941
102640908	'Gm36860'	lncRNA	5.42	292.2	5.752988712	1.02E-14	7.31E-12
102640937	'Gm36883'	lncRNA	0.37	16.52	5.479873526	0.001194808	0.022576211
102640981	'Gm36914'	lncRNA	32.73	419.66	3.680509578	6.68E-09	1.01E-06
102657	'Cd276'	mRNA	94.11	513.93	2.449222301	1.52E-05	7.54E-04
102866	'Pls3'	mRNA	2642.9	9400.06	1.830551472	2.58E-04	0.007085391
104103	'Airn'	lncRNA	4052.09	9063.68	1.161428819	0.001109917	0.021465463
104175	'Sbk1'	mRNA	514.09	1379.5	1.424053425	9.96E-04	0.019859204
105242628	'Gm38787'	lncRNA	3.19	35.92	3.493991484	0.001101354	0.021362687
105242661	'Gm38814'	lncRNA	35.75	94.25	1.398422296	0.003269647	0.048169301
105242685	'Gm38834'	lncRNA	91.74	197.39	1.105437805	0.002042647	0.033832303
105242753	'Gm38885'	lncRNA	14.15	47.03	1.733042603	9.59E-04	0.019368455
105242780	'Gm38903'	lncRNA	48.88	181.48	1.892517514	5.17E-04	0.01223226
105242821	'Gm38927'	lncRNA	274.8	579.81	1.077179129	4.32E-04	0.010568063
105242912	'Gm38991'	lncRNA	0.37	15.24	5.368194718	0.001837445	0.03145021
105242978	'Gm39038'	lncRNA	158.87	703.44	2.146559368	0.001158505	0.022024987
105243043	'Gm39079'	lncRNA	0	30.02	20.66547445	3.24E-08	3.96E-06
105243294	'Gm39256'	lncRNA	1169.55	2430.88	1.055526058	0.001142296	0.02183479
105243388	'Gm39323'	lncRNA	2.84	42.73	3.912402479	4.00E-04	0.009974271
105243563	'Gm39452'	lncRNA	390.39	1701.95	2.124188702	4.69E-07	4.02E-05
105243878	'Gm12031'	lncRNA	76.51	159.2	1.05712072	0.002563836	0.039933286
105243883	'Gm39608'	lncRNA	0.19	11.73	5.973818892	0.001487811	0.026803011
105244012	'Gm37125'	lncRNA	35.91	110.32	1.619229743	4.27E-04	0.010490041
105244028	'Gm39715'	lncRNA	9.08	41.72	2.199436576	8.88E-04	0.018361742
105244125	'Gm39793'	lncRNA	1.06	33.63	4.981456436	0.002429271	0.038336816
105244159	'Gm39819'	lncRNA	150.1	679.19	2.177893256	8.82E-08	9.43E-06
105244214	'Gm39862'	lncRNA	50.46	198.09	1.972871092	6.52E-08	7.34E-06
105244251	'8030431J09Rik'	lncRNA	2587.77	5729.01	1.146576842	6.37E-04	0.014300907
105244301	'Gm39938'	lncRNA	62.68	439.35	2.809213963	6.05E-07	4.98E-05
105244530	'Gm19391'	lncRNA	26.97	77.68	1.526312116	0.001946015	0.032566219
105244634	'Gm12701'	lncRNA	1647.34	8603.87	2.384850718	1.53E-05	7.61E-04
105244710	'Gm40268'	lncRNA	30.32	199.68	2.719324375	0.001070316	0.020883874
105245	'Txndc5'	mRNA	1492.34	3203.51	1.102074176	3.70E-04	0.009357825
105245211	'Gm40696'	lncRNA	235.51	542.4	1.20356076	0.002439092	0.038416497
105245219	'Gm40703'	lncRNA	11.22	79.71	2.82881595	3.97E-05	0.001617046
105245857	'Gm41246'	lncRNA	7.14	75.4	3.40032737	0.003322652	0.048641402
105246126	'Gm41466'	lncRNA	14.88	100.31	2.752590694	0.001228674	0.023105282
105246241	'Gm41553'	lncRNA	360.65	1571.35	2.123336105	2.14E-12	9.69E-10
105246663	'Gm41918'	lncRNA	10.43	101.23	3.278601353	5.04E-06	3.03E-04
105246937	'Gm42131'	lncRNA	5.34	40.99	2.940889244	0.001134174	0.021732189
105247205	'Gm42344'	lncRNA	50.83	118.53	1.221626694	0.001155862	0.022019426
105785	'Kdelr3'	mRNA	59.04	374.34	2.664625686	1.98E-08	2.59E-06
106347	'Ildr1'	mRNA	0.7	42.79	5.928227951	0.001021319	0.020217804
106393	'Srl'	mRNA	145.1	741.81	2.354006474	1.07E-04	0.003501621
106557447	'LOC106557447'	lncRNA	0.37	15.48	5.386101911	0.001355516	0.024966929
107449	'Unc5b'	mRNA	627.1	1542.48	1.298491496	0.00128128	0.023855757
107765	'Ankrd1'	mRNA	11.64	397.01	5.091492521	1.62E-05	7.99E-04
108078	'Olr1'	mRNA	3.21	71.82	4.483802713	0.001692898	0.029516211
108105	'B3gnt5'	mRNA	27.72	117.87	2.088280237	0.001256884	0.023456878
108151	'Sema3d'	mRNA	232.6	1907.79	3.035996886	5.56E-12	2.19E-09
108167408	'Gm45971'	lncRNA	3.08	22.22	2.851463858	0.002321415	0.037139818
108167718	'Gm46151'	lncRNA	1.41	21.01	3.898690777	0.002945928	0.044650669
108167740	'LOC108167740'	lncRNA	103.23	226.36	1.13269947	0.001435992	0.026047913
108167790	'Gm46207'	lncRNA	0.19	12.89	6.108003994	0.001440343	0.026090849
108167831	'Gm46241'	lncRNA	83.86	606.13	2.853595311	5.12E-06	3.07E-04
108167853	'Gm46254'	lncRNA	0.19	14.65	6.290674655	6.74E-04	0.015013472
108167895	'Gm46277'	lncRNA	5179.46	13486.5	1.380643633	7.62E-05	0.00271951
108167905	'Gm46284'	lncRNA	1.76	29.56	4.06900769	2.49E-04	0.006870784
108168285	'Gm46550'	lncRNA	30.77	174.71	2.505455902	0.001915738	0.032230967
108168499	'Gm46696'	mRNA	16.19	63.88	1.980210725	0.001613413	0.02850018
108168764	'LOC108168764'	lncRNA	6.62	39.23	2.567222872	4.12E-04	0.010208852
108169083	'Gm46928'	lncRNA	26.01	263.41	3.339918526	1.13E-07	1.17E-05
108169134	'Gm46954'	lncRNA	5.45	67.13	3.623611466	5.71E-06	3.37E-04
108760	'Galnt16'	mRNA	857.4	2411.83	1.492088198	0.00330712	0.0485401
108812	'Flacc1'	mRNA	0.37	47.68	7.011487562	9.96E-07	7.59E-05
108927	'Lhfp'	mRNA	942.7	3558.46	1.916387008	2.70E-05	0.001190609
109245	'Lrrc39'	mRNA	76.03	529.84	2.800831454	2.00E-06	1.38E-04
109332	'Cdcp1'	mRNA	0.19	57.07	8.237706244	3.81E-05	0.001557638
109342	'Slc5a10'	mRNA	5.43	554.97	6.673990084	0.002428383	0.038336816
109620	'Dsp'	mRNA	357.57	5671.82	3.987518763	3.10E-09	5.35E-07
109624	'Cald1'	mRNA	5115.07	18240.88	1.834348545	3.44E-05	0.001434729
109978	'Art4'	mRNA	67.95	445.38	2.712423025	4.38E-05	0.001756887
110082	'Dnah5'	mRNA	34.6	157.13	2.183204552	2.30E-04	0.006486475
110902	'Chrna2'	mRNA	12.47	75.87	2.605184912	9.10E-04	0.018663344
114249	'Npnt'	mRNA	1140.81	8237.97	2.852236351	1.42E-05	7.14E-04
114301	'Palmd'	mRNA	1304.02	3243.21	1.314454916	3.74E-04	0.009437625
11438	'Chrna4'	mRNA	0.19	30.32	7.329437579	0.002231221	0.036144748
11464	'Actc1'	mRNA	58.85	1684.46	4.839073025	0.002996448	0.045202255
114644	'Slc13a3'	mRNA	14.6	1048.94	6.166666672	9.44E-04	0.019195707
11468	'Actg2'	mRNA	361.98	2848.56	2.976235007	1.17E-09	2.46E-07
11475	'Acta2'	mRNA	22065.34	153598.2	2.799307596	8.79E-07	6.81E-05
11484	'Aspa'	mRNA	123.65	383.24	1.631993584	2.77E-07	2.51E-05
115485927	'Gm51422'	lncRNA	856.32	3826.62	2.159841892	2.27E-04	0.006438664
115486472	'Gm51454'	lncRNA	74.47	171.84	1.206403694	0.003376792	0.049196662
115486529	'Gm51487'	lncRNA	200.48	1285.38	2.680641837	9.76E-04	0.019568431
115486531	'Gm35842'	lncRNA	176.36	353.69	1.003972203	3.07E-05	0.001319147
115487114	'Gm51642'	lncRNA	167.18	743.46	2.152813123	1.61E-07	1.57E-05
115487357	'Gm51744'	lncRNA	29.21	442.41	3.921030665	0.001074891	0.020962772
115487389	'Gm51764'	lncRNA	15.16	67.82	2.161361026	0.00297588	0.044966445
115487718	'Gm51857'	lncRNA	143.8	577.97	2.006908981	5.43E-05	0.002087265
115487807	'Gm51921'	lncRNA	0.19	22.14	6.879889866	1.62E-04	0.004902326
115488026	'Gm52012'	lncRNA	117.11	418.51	1.837354696	9.37E-04	0.019075663
115488149	'Gm52038'	lncRNA	20.02	68.29	1.770422853	8.30E-05	0.002909456
115488156	'Gm52041'	lncRNA	0.37	43.02	6.861325924	6.79E-05	0.002498842
115488173	'Gm52053'	lncRNA	132.1	391.9	1.568823744	4.84E-04	0.011584046
115488203	'LOC115488203'	mRNA	0.37	13.61	5.202080843	0.001862224	0.031750358
115488290	'Gm49083'	mRNA	4.88	35.14	2.848822224	2.64E-04	0.007190593
115488311	'Gm52107'	lncRNA	23.86	93.33	1.967496495	1.39E-05	7.03E-04
115488316	'Gm52112'	lncRNA	172.74	688.39	1.994594986	5.22E-04	0.012319844
115488324	'Gm52120'	lncRNA	500.8	2953.47	2.560095887	1.96E-06	1.35E-04
115489048	'Gm52405'	lncRNA	86.3	230.61	1.418087247	0.001366234	0.025094064
115489136	'Gm52444'	lncRNA	273.61	593.39	1.116864936	0.002444461	0.038468818
115489346	'Gm52485'	lncRNA	43.38	109.26	1.332743031	0.002668967	0.041218558
115489464	'Gm52520'	mRNA	11.2	55.98	2.321883658	0.002303776	0.036917496
115489686	'C130075A20Rik'	lncRNA	304.28	1371.2	2.171988889	1.74E-05	8.42E-04
115489711	'Gm52619'	lncRNA	0.19	16.56	6.462581694	1.89E-04	0.005565823
115489892	'Gm52670'	lncRNA	85.76	213.8	1.317876103	0.001130523	0.02168328
115489972	'Gm52720'	mRNA	105.04	790.65	2.912126755	7.09E-06	4.06E-04
11554	'Adrb1'	mRNA	83.35	388.69	2.221335031	0.001413334	0.025791059
11568	'Aebp1'	mRNA	3404.02	8639.47	1.343703496	4.18E-04	0.010313583
11593	'Aga'	mRNA	128.22	268.25	1.06500118	6.62E-04	0.014781616
11595	'Acan'	mRNA	116.58	1079.86	3.21143359	3.07E-32	2.42E-28
11601	'Angpt2'	mRNA	374.24	873.08	1.222166285	0.002165896	0.035334787
11655	'Alas1'	mRNA	2224.79	4992.26	1.166019848	0.003411664	0.049540074
116847	'Prelp'	mRNA	2548.56	18498.79	2.859674752	1.72E-09	3.40E-07
117147	'Acsm1'	mRNA	5.92	123.46	4.383204097	0.001884525	0.031965699
117167	'Steap4'	mRNA	1062.68	3088.37	1.539135824	6.70E-05	0.002474371
11732	'Ank'	mRNA	1357.01	3029.27	1.158535771	0.001677234	0.029292565
11747	'Anxa5'	mRNA	2709.51	5924.82	1.128736848	7.66E-07	6.06E-05
11827	'Aqp2'	mRNA	0.19	18.95	6.657364119	5.67E-04	0.013110855
11831	'Aqp6'	mRNA	0	71.23	21.86550912	1.15E-10	3.31E-08
118449	'Synpo2'	mRNA	7432.7	30044.96	2.015164762	0.001805122	0.030982428
11853	'Rhoc'	mRNA	1181.59	2533.96	1.100660888	1.54E-04	0.00471754
11854	'Rhod'	mRNA	40.56	123.78	1.609662556	0.001896157	0.032071009
11932	'Atp1b2'	mRNA	941.53	2379.62	1.337649946	5.37E-04	0.012602
12053	'Bcl6'	mRNA	1278.98	3326.84	1.379161685	0.00172217	0.02987896
12064	'Bdnf'	mRNA	18.25	127.17	2.801191828	6.73E-06	3.88E-04
12111	'Bgn'	mRNA	14747.71	61281	2.054948539	7.29E-06	4.15E-04
12166	'Bmpr1a'	mRNA	2099.83	5125.37	1.287381016	0.001017552	0.020153346
12167	'Bmpr1b'	mRNA	87.1	845.26	3.278641989	2.08E-07	1.96E-05
12189	'Brca1'	mRNA	9.68	56.35	2.541484027	1.22E-04	0.003900144
12223	'Btc'	mRNA	51.95	407.33	2.971136861	0.002121982	0.034696829
12265	'Ciita'	mRNA	63.1	302.46	2.260997156	5.25E-05	0.002047627
12267	'C3ar1'	mRNA	88.01	323.88	1.879731079	7.09E-04	0.015511412
12305	'Ddr1'	mRNA	1004.94	2236.54	1.154153668	4.18E-04	0.01030872
12306	'Anxa2'	mRNA	1772.32	4310.03	1.282055481	0.001246068	0.023343359
12319	'Car8'	mRNA	35.33	133.69	1.919726638	1.62E-05	7.99E-04
12321	'Calu'	mRNA	2856.98	6558.61	1.198896266	8.58E-06	4.73E-04
12372	'Casq1'	mRNA	46.19	436.35	3.239767399	7.75E-06	4.35E-04
12389	'Cav1'	mRNA	7163.1	17393.97	1.279931239	7.07E-04	0.015496064
12391	'Cav3'	mRNA	14.48	111.71	2.947415179	1.84E-04	0.005450032
12406	'Serpinh1'	mRNA	1470.27	5323.18	1.856205213	5.96E-05	0.002254259
12409	'Cbr2'	mRNA	736.84	2314.93	1.651543336	0.002838899	0.043277853
12479	'Cd1d1'	mRNA	283.26	725.08	1.3560211	2.58E-04	0.007067845
12483	'Cd22'	mRNA	26.11	171.46	2.715007464	0.002770052	0.042457992
12517	'Cd72'	mRNA	7.1	58.75	3.048033334	9.62E-04	0.019393457
12556	'Cdh16'	mRNA	3.53	554.28	7.293646945	7.28E-04	0.01582798
12585	'Cdr2'	mRNA	310.41	973.1	1.6484356	2.55E-11	8.75E-09
12733	'Clcnka'	mRNA	1.07	68.07	5.992260591	0.001913166	0.032201417
12759	'Clu'	mRNA	4075.51	8782.75	1.107690621	1.73E-04	0.005167866
12774	'Ccr5'	mRNA	31.8	118.68	1.899891717	5.00E-04	0.01192373
12797	'Cnn1'	mRNA	1186.93	6867.41	2.532536209	2.87E-05	0.001253709
12816	'Col12a1'	mRNA	526.61	4325.28	3.037987881	1.75E-15	1.64E-12
12819	'Col15a1'	mRNA	881.87	6877.88	2.963329246	4.51E-12	1.87E-09
12822	'Col18a1'	mRNA	5831.13	25440.83	2.125299204	9.13E-05	0.003112784
12833	'Col6a1'	mRNA	2862.89	10124.57	1.822314849	2.31E-04	0.006506504
12834	'Col6a2'	mRNA	2631.17	10822.26	2.04022821	3.41E-05	0.001427261
12835	'Col6a3'	mRNA	1998.67	11932.21	2.577745588	3.49E-06	2.25E-04
12845	'Comp'	mRNA	121.81	467.67	1.940826163	7.88E-08	8.63E-06
12876	'Cpe'	mRNA	2115.61	8976.18	2.085030025	4.88E-05	0.001935886
12931	'Crlf1'	mRNA	164.71	679.22	2.043977543	3.84E-04	0.009629594
12950	'Hapln1'	mRNA	11.55	76.61	2.729957198	0.001024326	0.020257018
12955	'Cryab'	mRNA	336.6	2394.9	2.830879487	2.91E-12	1.28E-09
13003	'Vcan'	mRNA	783.73	5644.72	2.848481018	5.93E-11	1.86E-08
13007	'Csrp1'	mRNA	9843.53	23979.76	1.28457028	3.42E-04	0.008789308
13008	'Csrp2'	mRNA	962.29	5517.53	2.5194751	1.63E-08	2.18E-06
13036	'Ctsh'	mRNA	548.25	1377.72	1.329377236	2.70E-06	1.78E-04
13038	'Ctsk'	mRNA	118.18	313.61	1.40802681	0.00309499	0.046270048
13040	'Ctss'	mRNA	251.2	651.32	1.374552682	0.003155309	0.046936928
13057	'Cyba'	mRNA	409.01	869.07	1.087340173	0.001361224	0.025036996
13063	'Cycs'	mRNA	758.33	1957.35	1.367996508	0.002890634	0.043931112
13118	'Cyp4a12b'	mRNA	0	47.09	21.28631747	1.72E-09	3.40E-07
13138	'Dag1'	mRNA	4974.97	11755.21	1.240541002	6.75E-06	3.88E-04
13170	'Dbp'	mRNA	413.53	1915.89	2.211932677	7.47E-07	5.95E-05
13214	'Defb1'	mRNA	0	127.44	22.67383889	6.52E-09	1.01E-06
13244	'Degs1'	mRNA	908.64	2500.05	1.460181172	7.64E-07	6.06E-05
13400	'Dmpk'	mRNA	4807.34	13934.56	1.535355985	0.003308508	0.048542418
13405	'Dmd'	mRNA	6686.21	22673.77	1.761763752	6.18E-04	0.013943102
13419	'Dnase1'	mRNA	40.86	670.31	4.036084548	0.002411053	0.038171466
13527	'Dtna'	mRNA	1268.36	3239.49	1.352807109	3.64E-04	0.009276395
13601	'Ecm1'	mRNA	1987.3	4578.84	1.20416865	3.62E-04	0.009248631
13717	'Eln'	mRNA	14434.32	61699.77	2.095761465	6.94E-04	0.01533662
13730	'Emp1'	mRNA	1257.9	3752.48	1.576821108	7.21E-05	0.002608188
13732	'Emp3'	mRNA	314.47	1026.71	1.707017074	2.91E-04	0.007769773
13837	'Epha3'	mRNA	363.41	1404.01	1.949887209	9.65E-04	0.01942028
13844	'Ephb2'	mRNA	174.28	418.52	1.263858763	8.89E-04	0.018381953
13874	'Ereg'	mRNA	9.94	170.32	4.099177204	4.41E-04	0.010749058
13992	'Khdrbs3'	mRNA	292.94	822.38	1.489196757	3.34E-07	2.96E-05
140474	'Muc4'	mRNA	0.19	17.03	6.501988128	1.75E-04	0.005225789
140475	'Bsnd'	mRNA	0	42.97	21.1625185	3.13E-09	5.36E-07
140483	'Hnmt'	mRNA	60.25	191.3	1.666830528	1.52E-04	0.004677865
14049	'Eya2'	mRNA	309.58	834.1	1.429900885	2.79E-05	0.0012261
140494	'Atp6v0a4'	mRNA	10.38	424.84	5.354791865	1.80E-04	0.005343021
14066	'F3'	mRNA	672.52	1602.38	1.252554096	2.21E-04	0.006323765
14069	'F8'	mRNA	94.72	205.37	1.116429622	6.12E-04	0.013852881
14077	'Fabp3'	mRNA	540.43	4951.29	3.195614688	6.71E-12	2.57E-09
140792	'Colec12'	mRNA	890.7	2435.28	1.451067853	0.001697718	0.029558718
14107	'Fat1'	mRNA	6819.4	25581.3	1.90737305	2.89E-04	0.007720743
14128	'Fcer2a'	mRNA	0.19	48.13	7.992149063	9.95E-06	5.35E-04
14173	'Fgf2'	mRNA	648.74	1700.69	1.390415047	8.39E-05	0.002924646
14178	'Fgf7'	mRNA	21.52	90.95	2.079297912	2.48E-06	1.65E-04
14187	'Akr1b8'	mRNA	95.89	227.46	1.246089195	2.32E-04	0.006523034
14190	'Fgl2'	mRNA	866.01	2351.08	1.440862442	1.58E-04	0.004824739
14199	'Fhl1'	mRNA	4823.33	23018.82	2.254713713	1.04E-04	0.003442489
14200	'Fhl2'	mRNA	81.76	254.22	1.636664625	9.50E-05	0.003212042
14205	'Vegfd'	mRNA	281.99	894.1	1.664799954	2.80E-05	0.001228031
14211	'Smc2'	mRNA	96.11	198.85	1.048955829	0.001502078	0.026973823
14219	'Ccn2'	mRNA	2882.7	21345.88	2.888463544	3.16E-08	3.89E-06
14230	'Fkbp10'	mRNA	431.65	1221.57	1.500801633	2.16E-04	0.006200801
14262	'Fmo3'	mRNA	504.53	2443.22	2.275779249	3.47E-04	0.008907576
14264	'Fmod'	mRNA	390.49	1767.05	2.177980454	3.19E-05	0.001352047
14268	'Fn1'	mRNA	17577.43	118974.39	2.758854956	5.92E-14	3.59E-11
14282	'Fosb'	mRNA	134.59	2008.19	3.899209371	1.56E-07	1.54E-05
14302	'Frk'	mRNA	68.3	170.36	1.318573729	7.07E-05	0.002579879
14314	'Fstl1'	mRNA	2514.84	12537.62	2.317723622	1.79E-05	8.62E-04
14362	'Fzd1'	mRNA	1061.31	2759.16	1.37838959	7.56E-04	0.016244165
14369	'Fzd7'	mRNA	1100.99	2933.47	1.413809342	5.41E-04	0.012669485
14373	'G0s2'	mRNA	394.39	4158.95	3.398518384	1.51E-08	2.04E-06
14396	'Gabra3'	mRNA	665.91	2528.86	1.925096013	1.06E-04	0.003487193
14412	'Slc6a13'	mRNA	6.91	427.2	5.950023153	4.07E-16	4.01E-13
14431	'Gamt'	mRNA	53.6	178.07	1.732133502	0.00154573	0.027644462
14537	'Gcnt1'	mRNA	332.81	841.59	1.338422582	0.00185451	0.031687305
14560	'Gdf10'	mRNA	549.1	3614.35	2.71860674	1.15E-19	1.74E-16
14633	'Gli2'	mRNA	327.15	988.87	1.595841145	0.001231154	0.023140881
14634	'Gli3'	mRNA	300.1	723.77	1.270079157	4.71E-04	0.011310886
14663	'Glycam1'	mRNA	0	393.49	23.43425008	2.00E-09	3.74E-07
14664	'Slc6a9'	mRNA	506.43	1340.06	1.40386203	0.001183161	0.022409624
14709	'Gng8'	mRNA	34.37	143.38	2.06063137	0.003159992	0.046936928
14734	'Gpc3'	mRNA	385.32	1365.55	1.825349365	1.25E-05	6.51E-04
14871	'Gstt1'	mRNA	417.79	892.9	1.095707933	7.44E-04	0.016054847
14933	'Gk'	mRNA	425.49	2076.96	2.287272241	2.05E-05	9.60E-04
14961	'H2-Ab1'	mRNA	426.02	1462.03	1.778986296	1.61E-04	0.004896453
14999	'H2-DMb1'	mRNA	17.37	105.04	2.596337618	3.69E-06	2.36E-04
15064	'Mr1'	mRNA	225.66	808.66	1.841382839	1.07E-05	5.70E-04
15200	'Hbegf'	mRNA	94.98	459.64	2.27484989	6.57E-06	3.80E-04
15207	'Hes3'	mRNA	1.05	124.31	6.892532799	2.96E-10	7.52E-08
15245	'Hhip'	mRNA	98.96	1180.71	3.576663451	4.23E-08	5.05E-06
15251	'Hif1a'	mRNA	1247.15	2501.78	1.004324066	0.001661325	0.029091998
15258	'Hipk2'	mRNA	4752.45	12873.61	1.437673416	3.10E-06	2.02E-04
15439	'Hp'	mRNA	5020.2	12590.85	1.326559569	0.003039252	0.045644308
15446	'Hpgd'	mRNA	41.4	187.93	2.182632804	2.07E-08	2.68E-06
15464	'Hrc'	mRNA	22.54	172.46	2.935576827	6.08E-04	0.013785485
15482	'Hspa1l'	mRNA	16.9	115.19	2.768624984	3.67E-04	0.009306082
15493	'Hsd3b2'	mRNA	0	72.11	20.36558035	1.86E-09	3.55E-07
15512	'Hspa2'	mRNA	288.92	821.94	1.508338985	5.73E-04	0.013223631
15551	'Htr1b'	mRNA	267.97	1301.71	2.280248262	2.24E-04	0.006381873
15902	'Id2'	mRNA	204.91	1268.19	2.629698702	5.94E-08	6.80E-06
15904	'Id4'	mRNA	156.2	875.7	2.487040892	8.85E-07	6.84E-05
15980	'Ifngr2'	mRNA	570.08	1237.99	1.118774726	4.46E-06	2.75E-04
16007	'Ccn1'	mRNA	1858.61	7079.93	1.929510615	0.001232282	0.023151067
16011	'Igfbp5'	mRNA	11012.72	29873.42	1.439691196	8.59E-05	0.002973891
16147	'Ihh'	mRNA	19.93	106.87	2.422697054	0.001057619	0.020749003
16323	'Inhba'	mRNA	260.92	1167.1	2.161232062	2.13E-05	9.90E-04
16401	'Itga4'	mRNA	265.85	875.77	1.719964506	1.47E-04	0.004530787
16410	'Itgav'	mRNA	1533.11	3567.58	1.218482202	2.40E-07	2.23E-05
16411	'Itgax'	mRNA	10.86	105.24	3.276564851	7.70E-05	0.002740569
16412	'Itgb1'	mRNA	7835.07	22996.79	1.553413737	2.52E-05	0.001141717
16420	'Itgb6'	mRNA	0.19	152.39	9.65106747	3.05E-06	2.00E-04
16483	'Kap'	mRNA	0	50.04	21.36718004	1.16E-09	2.46E-07
16497	'Kcnab1'	mRNA	880.07	3639.19	2.047924392	5.66E-04	0.01310055
16516	'Kcnj15'	mRNA	223.84	1773.18	2.985815413	2.33E-04	0.006534786
16533	'Kcnmb1'	mRNA	323.57	2660.99	3.039815947	1.18E-06	8.73E-05
16552	'Kif12'	mRNA	0.19	56.96	8.234325477	0.003207376	0.047518058
16612	'Klk1'	mRNA	0.72	1939.61	11.39924351	4.67E-04	0.01125044
16651	'Sspn'	mRNA	596.29	2109.51	1.822820619	1.51E-06	1.08E-04
16716	'Ky'	mRNA	54.08	310.63	2.52190263	0.001015331	0.020142918
16763	'Lad1'	mRNA	2.44	201.19	6.363573023	2.47E-05	0.001122012
16780	'Lamb3'	mRNA	17.51	199.59	3.511100391	4.76E-13	2.54E-10
16790	'Anpep'	mRNA	814.72	1959.68	1.266231861	1.55E-05	7.67E-04
16846	'Lep'	mRNA	16.33	4551.09	8.122293219	3.36E-20	6.32E-17
16852	'Lgals1'	mRNA	971.58	5477.79	2.495193977	8.15E-22	1.89E-18
16948	'Lox'	mRNA	1602.02	4056.27	1.34025879	2.66E-05	0.001181002
16949	'Loxl1'	mRNA	1053.06	4345.42	2.044908271	5.17E-06	3.09E-04
16952	'Anxa1'	mRNA	850.06	2497.52	1.554861363	2.29E-09	4.11E-07
16997	'Ltbp2'	mRNA	1112.6	4211.36	1.920344807	2.15E-05	9.94E-04
17022	'Lum'	mRNA	179.62	575.86	1.68076517	5.69E-04	0.013142307
17035	'Lxn'	mRNA	89.45	368.31	2.041808211	0.001180315	0.022377209
17060	'Blnk'	mRNA	21.82	111.06	2.34745643	0.001400022	0.025583644
170643	'Kirrel'	mRNA	3299.95	7752.65	1.232246524	6.62E-09	1.01E-06
17075	'Epcam'	mRNA	0.19	26.13	7.116699886	0.003110096	0.046443085
17076	'Ly75'	mRNA	127.73	565.7	2.14691274	9.24E-04	0.01887381
171210	'Acot2'	mRNA	706.19	2289.81	1.697102418	3.10E-04	0.008118876
17287	'Mep1a'	mRNA	0	147.8	22.87483607	4.79E-09	7.71E-07
17304	'Mfge8'	mRNA	4870.5	13474.23	1.46806222	2.97E-11	1.00E-08
17313	'Mgp'	mRNA	4104.22	10970.35	1.418430927	4.95E-04	0.011805317
17381	'Mmp12'	mRNA	4.23	265.51	5.970373526	9.70E-13	4.92E-10
17475	'Mpdz'	mRNA	2269.85	4819.7	1.086348253	3.66E-04	0.009306082
17476	'Mpeg1'	mRNA	410.38	1223.87	1.576411968	0.001544378	0.027632813
17698	'Msn'	mRNA	6848.49	17007.97	1.312353177	6.53E-11	1.97E-08
17868	'Mybpc3'	mRNA	6.18	197.57	4.999312702	0.001357231	0.02498685
17880	'Myh11'	mRNA	29088.6	95754.42	1.718885277	0.003047305	0.045730438
17896	'Myl4'	mRNA	96.17	1010.19	3.392832418	0.00334376	0.048823593
17930	'Myom2'	mRNA	6.49	372.39	5.842400366	5.19E-06	3.09E-04
17996	'Neb'	mRNA	88.55	261.74	1.563598868	3.91E-04	0.009783216
18003	'Nedd9'	mRNA	1171.43	2970.54	1.342456017	6.40E-05	0.00238951
18007	'Neo1'	mRNA	1770.47	5327.07	1.589209673	9.93E-05	0.003314104
18029	'Nfic'	mRNA	4303.87	9830.12	1.191575309	2.21E-10	5.74E-08
18049	'Ngf'	mRNA	113.62	250.74	1.141975863	0.001939301	0.032500429
18095	'Nkx3-1'	mRNA	25.17	397.66	3.981819279	2.39E-06	1.60E-04
18096	'Nkx6-1'	mRNA	27.1	85.26	1.653568364	5.99E-04	0.013653597
18104	'Nqo1'	mRNA	120.68	268.84	1.155580813	5.95E-04	0.013589835
18111	'Nnat'	mRNA	135.8	7920.19	5.865997892	3.23E-14	2.15E-11
18133	'Ccn3'	mRNA	2262.83	9312.47	2.041037062	7.01E-04	0.015385726
18162	'Npr3'	mRNA	1224.51	5848.43	2.255846407	5.40E-10	1.23E-07
18164	'Nptx1'	mRNA	6.06	60	3.30803496	9.28E-04	0.0189501
18166	'Npy1r'	mRNA	717	1679.34	1.227847704	6.93E-04	0.015327178
18399	'Slc22a6'	mRNA	0.68	720.25	10.049056	0.002951647	0.044720179
18507	'Pax5'	mRNA	25.87	188.18	2.862682015	0.001643188	0.028868415
18542	'Pcolce'	mRNA	577.44	1922.73	1.735420172	1.07E-09	2.30E-07
18643	'Pfn1'	mRNA	2532.5	5079.45	1.004109115	6.29E-04	0.014145778
18689	'Phxr4'	lncRNA	214.32	652.63	1.606507138	1.75E-09	3.43E-07
18719	'Pip5k1b'	mRNA	393.47	909.47	1.208751092	0.002354245	0.03751294
18767	'Pkia'	mRNA	386.04	973.22	1.334003962	0.001613804	0.02850018
18783	'Pla2g4a'	mRNA	90.07	595.07	2.723871625	9.78E-06	5.31E-04
18784	'Pla2g5'	mRNA	6.63	48.46	2.869292342	0.003001664	0.045234779
18787	'Serpine1'	mRNA	475.02	12243.99	4.687942333	1.32E-22	3.48E-19
18824	'Plp2'	mRNA	1342.6	2755.47	1.037266752	3.41E-09	5.81E-07
18826	'Lcp1'	mRNA	476.08	1180.1	1.309641019	9.92E-04	0.019800479
18829	'Ccl21a'	mRNA	128.34	1060.07	3.046101819	5.17E-04	0.01223226
18933	'Prrx1'	mRNA	1200.16	3618.81	1.592284547	4.45E-06	2.75E-04
19013	'Ppara'	mRNA	1322.07	4121.2	1.640265471	4.17E-04	0.01030872
19035	'Ppib'	mRNA	895.76	1891.4	1.078260674	1.52E-09	3.04E-07
19063	'Ppt1'	mRNA	741.04	1804.3	1.283817035	1.18E-05	6.18E-04
19193	'Pipox'	mRNA	22.27	195.91	3.136847905	6.99E-04	0.01537271
19207	'Ptch2'	mRNA	115.92	459.38	1.986567037	1.29E-08	1.79E-06
19221	'Ptgfrn'	mRNA	825.39	1727.58	1.065601061	0.001219771	0.022970702
192216	'Tmem47'	mRNA	327.19	1126.47	1.783588517	0.002248043	0.036289704
19225	'Ptgs2'	mRNA	36.73	384.35	3.387436257	4.50E-25	1.61E-21
19240	'Tmsb10'	mRNA	358.23	1016.44	1.504571779	0.00235336	0.03751294
19261	'Sirpa'	mRNA	887.87	1798.93	1.018727096	2.32E-04	0.006523034
19266	'Ptprd'	mRNA	2963.21	6016.95	1.021871798	0.003305102	0.0485401
19283	'Ptprz1'	mRNA	443.63	2957.51	2.736941406	5.22E-05	0.002038519
193022	'Gm53'	lncRNA	17.08	131.36	2.943026371	7.04E-04	0.015440599
194352	'Trpv5'	mRNA	0	117.14	21.24692872	5.40E-08	6.26E-06
19737	'Rgs5'	mRNA	6250.41	57323.35	3.197101274	8.26E-07	6.42E-05
19878	'Rock2'	mRNA	3443.18	7497.21	1.122613711	1.42E-04	0.004396241
19889	'Rp2'	mRNA	229.11	543.58	1.246465427	2.83E-05	0.001240474
20090	'Rps29'	mRNA	441.96	1068.35	1.273383136	0.002064576	0.034009904
20183	'Rxrg'	mRNA	66.23	181.76	1.456582337	2.34E-05	0.001070383
20195	'S100a11'	mRNA	804.39	4162.79	2.371590638	1.43E-05	7.20E-04
20198	'S100a4'	mRNA	45.2	460.73	3.349472296	1.45E-13	8.27E-11
20200	'S100a6'	mRNA	382.85	1060.84	1.470377604	7.64E-04	0.01632055
20203	'S100b'	mRNA	144.69	415.71	1.522590429	0.003332989	0.048720423
20256	'Clec11a'	mRNA	60.49	218.34	1.85173792	4.79E-04	0.011483076
20277	'Scnn1b'	mRNA	1.07	104.58	6.606176198	0.003192736	0.047354516
20317	'Serpinf1'	mRNA	814.77	2521.83	1.630001314	5.16E-06	3.09E-04
20319	'Sfrp2'	mRNA	359.45	2346.93	2.706929028	7.64E-06	4.31E-04
20335	'Sec61g'	mRNA	182.4	566.23	1.63426195	0.001869154	0.03181336
20346	'Sema3a'	mRNA	146.25	760.19	2.377882356	0.001388314	0.025404981
20348	'Sema3c'	mRNA	291.92	2104.53	2.849873725	6.03E-07	4.98E-05
20365	'Serf1'	mRNA	1.05	22.73	4.437563989	1.89E-04	0.005565823
20377	'Sfrp1'	mRNA	512.47	1556.21	1.602504436	0.001509203	0.027089438
20378	'Frzb'	mRNA	70.44	409.33	2.538703909	6.47E-05	0.002409051
20392	'Sgce'	mRNA	623.75	1290.56	1.048952666	4.24E-05	0.001711244
20482	'Skil'	mRNA	928.74	2410.63	1.37607095	6.98E-08	7.80E-06
20495	'Slc12a1'	mRNA	0.19	361.96	10.89771555	0.002762988	0.042382651
20501	'Slc16a1'	mRNA	724.34	2041.25	1.494710818	0.001153498	0.021985002
20503	'Slc16a7'	mRNA	315.92	1515.44	2.262097672	1.62E-08	2.18E-06
20504	'Slc17a1'	mRNA	0	294.35	23.75896704	1.19E-09	2.49E-07
20505	'Slc34a1'	mRNA	0.36	2394.96	12.70729527	0.001143488	0.021846984
20517	'Slc22a1'	mRNA	29.35	515.87	4.135673603	1.02E-09	2.20E-07
20526	'Slc2a2'	mRNA	1.41	114.8	6.345682252	0.002478372	0.038924847
20537	'Slc5a1'	mRNA	0.19	69.35	8.517585843	5.75E-04	0.013247544
20541	'Slc8a1'	mRNA	1928.76	6584.38	1.771376288	2.98E-04	0.007871927
20564	'Slit3'	mRNA	5148.7	11678.16	1.181532622	1.92E-05	9.06E-04
20613	'Snai1'	mRNA	76.99	186.04	1.27280847	0.002187683	0.035577345
20649	'Sntb1'	mRNA	796.62	1826.01	1.196728995	0.003428065	0.049741609
20657	'Sod3'	mRNA	2830.91	15710.59	2.472398218	9.02E-08	9.59E-06
20660	'Sorl1'	mRNA	1818.35	7357.79	2.016641946	7.39E-06	4.19E-04
20692	'Sparc'	mRNA	9002.78	24316.32	1.43348186	3.66E-04	0.009306082
20708	'Serpinb6b'	mRNA	78.42	554.6	2.822065512	3.80E-06	2.42E-04
207181	'Rbms3'	mRNA	2719.22	8822.65	1.698018254	2.05E-04	0.005954843
20720	'Serpine2'	mRNA	1027.03	4427.72	2.10809078	7.82E-08	8.62E-06
207215	'Fbxo40'	mRNA	304.88	1145.14	1.90923253	0.001425408	0.0259155
20723	'Serpinb9'	mRNA	262.49	636.89	1.278757436	0.001783228	0.030668563
20733	'Spint2'	mRNA	485.01	1094.2	1.17379521	4.49E-04	0.010911905
20750	'Spp1'	mRNA	47.39	2388.23	5.655078201	0.002013979	0.033441267
208079	'A530053G22Rik'	lncRNA	22.64	226.79	3.324246078	1.32E-06	9.59E-05
208624	'Alg3'	mRNA	94.03	199.66	1.086274628	0.002996757	0.045202255
208647	'Creb3l2'	mRNA	2713.06	6316.05	1.219101443	9.39E-05	0.003183247
209027	'Pycr1'	mRNA	24.51	108.75	2.149411735	6.63E-04	0.014800427
209086	'Samd9l'	mRNA	488.96	1065.23	1.123392524	2.13E-06	1.45E-04
209186	'Acnat2'	mRNA	40.87	412.05	3.333793658	0.001469244	0.026492733
209378	'Itih5'	mRNA	3155.84	6964.71	1.142038495	5.22E-04	0.012319844
210126	'Lpp'	mRNA	9330.32	32835.38	1.815252357	1.69E-04	0.005056583
210293	'Dock10'	mRNA	1299.34	3426.85	1.399106405	1.67E-10	4.55E-08
210530	'P3h2'	mRNA	446.16	1256.16	1.493372914	1.30E-04	0.004120401
210762	'Ppp1r36'	mRNA	0.19	33.03	7.449784601	2.98E-05	0.001292345
210801	'Unc5d'	mRNA	5.18	129.8	4.648143662	1.57E-06	1.12E-04
211652	'Wwc1'	mRNA	84.8	486.17	2.519270868	1.44E-05	7.21E-04
212070	'Clrn3'	mRNA	0	35.91	20.91422713	1.01E-08	1.44E-06
212965	'BC024386'	lncRNA	0.19	40.15	7.732654106	3.75E-04	0.00945176
213056	'Fam126b'	mRNA	663.07	1716.77	1.372458108	1.44E-04	0.004457769
213084	'Cdkl3'	mRNA	127.62	303.89	1.251680824	0.001846945	0.0315854
21345	'Tagln'	mRNA	12396.41	44302.48	1.837464735	2.10E-04	0.006066923
213469	'Lgi3'	mRNA	93.26	586.52	2.652895546	2.87E-07	2.60E-05
213575	'Dync2li1'	mRNA	41.78	116.98	1.485253272	0.002234808	0.036171253
214425	'Cilp'	mRNA	65.22	456.48	2.807190258	4.60E-06	2.82E-04
214593	'Duox2'	mRNA	65.11	154.67	1.248362433	0.002380256	0.037837436
216197	'Ckap4'	mRNA	482.65	1131.39	1.229051347	1.95E-04	0.005719743
216225	'Slc5a8'	mRNA	0	201.08	23.31116403	2.43E-09	4.31E-07
216881	'Wscd1'	mRNA	67.07	168.33	1.327488735	6.91E-04	0.015300747
217082	'Hlf'	mRNA	481.33	1205.63	1.324696322	5.99E-04	0.013655815
217430	'Pqlc3'	mRNA	146.09	441.21	1.594649904	6.09E-08	6.92E-06
21778	'Tex9'	mRNA	56.55	146.78	1.376211341	0.002236121	0.036171253
21804	'Tgfb1i1'	mRNA	2681.8	6274.6	1.226319894	0.002727101	0.04191364
21808	'Tgfb2'	mRNA	301.98	1436.83	2.250368742	7.73E-07	6.10E-05
21812	'Tgfbr1'	mRNA	878.25	2923.14	1.734808482	2.84E-10	7.28E-08
21826	'Thbs2'	mRNA	299.75	2077.88	2.79328285	9.09E-12	3.38E-09
21858	'Timp2'	mRNA	4691.93	10458.66	1.156445249	6.92E-05	0.002533447
21906	'Otop1'	mRNA	161.27	1287.51	2.99704064	4.70E-12	1.91E-09
21923	'Tnc'	mRNA	1467.25	4569.65	1.638966845	0.001952702	0.032644045
21924	'Tnnc1'	mRNA	8.23	274.43	5.058829204	0.001198867	0.022631043
21934	'Tnfrsf11a'	mRNA	497.04	1080.12	1.119769947	0.00301138	0.045311965
21954	'Tnni3'	mRNA	21.97	529.34	4.590768782	8.18E-04	0.017212634
21956	'Tnnt2'	mRNA	61.2	1566.21	4.677662609	3.97E-05	0.001617046
22003	'Tpm1'	mRNA	5013.8	14749.33	1.556672077	6.95E-04	0.015342335
22004	'Tpm2'	mRNA	3093.84	10240.29	1.726784873	5.96E-04	0.013619057
22092	'Rsph1'	mRNA	6.18	32.86	2.410915935	0.001707439	0.029688669
22138	'Ttn'	mRNA	340.09	13333.59	5.293018087	6.76E-04	0.015021654
22227	'Ucp1'	mRNA	2327.07	13657.28	2.553082425	6.12E-06	3.58E-04
22239	'Ugt8a'	mRNA	3.5	79.85	4.510297289	8.53E-04	0.017777024
22242	'Umod'	mRNA	0	1195	25.79220497	4.06E-11	1.30E-08
22283	'Ush2a'	mRNA	0.19	16.82	6.486184795	3.09E-04	0.008106055
22329	'Vcam1'	mRNA	318.73	811.83	1.348822642	1.13E-12	5.38E-10
22330	'Vcl'	mRNA	5445.56	15524.17	1.511363514	3.26E-04	0.008475398
223513	'Abra'	mRNA	5.85	101.12	4.11023984	5.49E-14	3.39E-11
22354	'Vipr1'	mRNA	69.46	334.57	2.267956348	7.13E-05	0.002591401
223917	'Krt79'	mRNA	5.33	95.99	4.171226869	1.26E-05	6.55E-04
22402	'Ccn4'	mRNA	43.05	167.56	1.960509758	8.17E-04	0.0172045
22403	'Ccn5'	mRNA	150.99	1470.69	3.284001013	3.69E-05	0.001517305
22437	'Xirp1'	mRNA	1247.08	3652.5	1.550333102	5.32E-04	0.012519541
225872	'Npas4'	mRNA	313.63	965.27	1.621883542	0.003376783	0.049196662
225908	'Myrf'	mRNA	406.91	1127.8	1.470748633	0.001667946	0.029169086
22598	'Slc6a18'	mRNA	0	145.69	22.86014183	4.90E-09	7.86E-07
22599	'Slc6a20b'	mRNA	0	102.43	22.37257922	1.03E-08	1.46E-06
226041	'Pgm5'	mRNA	2264.61	7921.26	1.806467496	1.10E-05	5.84E-04
226049	'Dmrt2'	mRNA	47.7	178.86	1.906661224	5.81E-05	0.002208852
226442	'Zfp281'	mRNA	600.43	1446.13	1.268124176	0.001142034	0.02183479
226565	'Fmo6'	mRNA	24.04	106.83	2.151556817	0.002238924	0.036173628
226856	'Lpgat1'	mRNA	1103.13	2539.55	1.202971903	2.82E-09	4.90E-07
22750	'Zfp9'	mRNA	269.45	595.92	1.145112113	3.37E-04	0.008705448
22780	'Ikzf3'	mRNA	58.86	285.02	2.275582066	0.002254234	0.036336737
228796	'Bpifb6'	mRNA	0.19	21.97	6.867878148	1.77E-05	8.55E-04
228812	'Pigu'	mRNA	186.88	458.75	1.295604606	2.07E-05	9.65E-04
229228	'Nudt6'	mRNA	301.7	1332.5	2.142941457	3.72E-06	2.37E-04
229534	'Pbxip1'	mRNA	5023.13	13696.86	1.447187058	4.33E-04	0.010596267
230587	'Glis1'	mRNA	50.46	134.89	1.418540354	1.10E-04	0.003587403
230899	'Nppa'	mRNA	0	162.37	23.01250995	3.87E-09	6.44E-07
231440	'Parm1'	mRNA	809.7	2257.56	1.479299188	2.35E-05	0.001073615
231633	'Tmem119'	mRNA	214.86	599.75	1.480953273	9.58E-04	0.019368455
231991	'Creb5'	mRNA	968.55	3207.24	1.727426824	3.18E-05	0.001350223
232313	'Gxylt2'	mRNA	358.8	1976.83	2.46195119	0.003248751	0.047968928
232413	'Clec12a'	mRNA	18.26	55.97	1.615809222	0.001017246	0.020153346
232854	'Zfp418'	mRNA	85.08	179.93	1.080513061	2.69E-04	0.007302321
233571	'P2ry6'	mRNA	126.79	344.16	1.440672745	1.25E-04	0.00397502
235047	'Zfp809'	mRNA	433.51	1331.45	1.618871672	8.61E-06	4.74E-04
235072	'Septin7'	mRNA	893.96	2198.67	1.298349459	2.99E-05	0.001292345
235379	'Gldn'	mRNA	89.41	210.63	1.236219003	0.003081283	0.046142484
235505	'Cd109'	mRNA	169.92	1519.54	3.160712651	3.60E-10	9.03E-08
235599	'6430571L13Rik'	mRNA	22.08	123.12	2.47940929	2.28E-07	2.13E-05
236643	'Sytl5'	mRNA	125.98	883.68	2.810325461	7.07E-07	5.67E-05
236900	'Pdk3'	mRNA	170.28	412.33	1.275897665	0.001069189	0.020877764
237178	'Ppef1'	mRNA	52.25	484.16	3.21203597	8.01E-05	0.002823218
237500	'Tmtc3'	mRNA	451.99	904.34	1.00057354	0.002710093	0.04174982
237759	'Col23a1'	mRNA	100.78	307.81	1.610905308	8.60E-10	1.88E-07
237858	'Trarg1'	mRNA	1231.63	8844.34	2.844187239	7.88E-06	4.43E-04
23828	'Bves'	mRNA	28.15	230.11	3.030945582	3.75E-04	0.009437625
238384	'Slc24a4'	mRNA	177.15	551.12	1.637371518	1.76E-04	0.005235653
238455	'Macc1'	mRNA	73.69	160.35	1.121633572	0.002414215	0.038205319
238564	'Mylk4'	mRNA	295	2453.89	3.056275072	3.72E-04	0.009408239
238673	'Zfp367'	mRNA	182.23	372.59	1.03185475	0.001602687	0.028363481
23886	'Gdf15'	mRNA	5.68	122.57	4.431631669	0.001465672	0.026440397
23888	'Gpc6'	mRNA	1854.63	7898.43	2.090432703	7.61E-05	0.00271951
239134	'Gucy1b2'	mRNA	57.78	185.64	1.683982693	0.001538654	0.027555395
23948	'Mmp17'	mRNA	563.61	1751.58	1.635892766	0.001416833	0.025826955
239845	'Gpr156'	mRNA	13.92	154.78	3.474965176	5.20E-10	1.19E-07
24000	'Ptpn21'	mRNA	1234.05	2501.21	1.019224663	1.00E-04	0.003332857
240215	'Slc4a9'	mRNA	2.5	115.34	5.529571235	0.00218926	0.035588326
240332	'Slc6a7'	mRNA	163.61	792.35	2.275871821	0.001437955	0.026070412
24047	'Ccl19'	mRNA	0.19	68.07	8.490706081	8.07E-08	8.79E-06
24052	'Sgcd'	mRNA	2028.85	10760.25	2.406975352	2.25E-06	1.51E-04
24117	'Wif1'	mRNA	0.19	43.26	7.837193206	1.84E-06	1.27E-04
241175	'Cntnap5b'	mRNA	60.7	189.25	1.640506052	0.001954131	0.032654097
241226	'Itga8'	mRNA	7398.1	35558.96	2.264986611	7.83E-04	0.016694252
24136	'Zeb2'	mRNA	3833.55	9239.19	1.269083644	1.73E-05	8.42E-04
241431	'Xirp2'	mRNA	1.06	184.71	7.450793552	1.30E-04	0.004119503
241452	'Dhrs9'	mRNA	16.2	273.05	4.075068202	0.002330923	0.037246618
241612	'Slc5a12'	mRNA	0	334.73	23.97130268	2.64E-10	6.81E-08
241639	'Fermt1'	mRNA	0	30.61	20.69271048	2.85E-08	3.55E-06
242050	'Igsf10'	mRNA	126.54	516.83	2.030077151	1.44E-08	1.97E-06
242122	'Vtcn1'	mRNA	25.65	297.93	3.538123076	1.87E-06	1.29E-04
242202	'Pde5a'	mRNA	1580.73	3808.18	1.268506497	0.003396997	0.049363432
242341	'Atp6v0d2'	mRNA	12.48	259.25	4.376158579	1.89E-07	1.80E-05
243912	'Hspb6'	mRNA	350.64	2570.44	2.873966854	3.48E-07	3.07E-05
244923	'Klhl31'	mRNA	2.14	41.12	4.26742937	0.002484406	0.038957579
245631	'Pwwp3b'	mRNA	35.81	237.44	2.729030475	7.37E-05	0.002657919
246154	'Vasn'	mRNA	1324.18	4691.96	1.825089787	4.55E-05	0.001820002
246313	'Prokr2'	mRNA	0.19	15.27	6.345110823	0.001659232	0.02906824
252837	'Ackr4'	mRNA	25.73	277.6	3.43134654	8.23E-04	0.017293751
258571	'Olfr1033'	mRNA	221.35	1198.04	2.436265488	2.92E-04	0.007771065
259003	'Olfr172'	mRNA	6.56	33.14	2.337584587	3.79E-04	0.00952128
259300	'Ehd2'	mRNA	10426.85	21812.76	1.064868487	6.40E-04	0.014343558
26358	'Aldh1a7'	mRNA	70.93	291.9	2.041041581	0.001547514	0.027663833
26381	'Esrrg'	mRNA	78.55	729.25	3.214808881	1.09E-06	8.14E-05
264134	'Ttc26'	mRNA	66.41	176.52	1.410306549	0.001695115	0.029539471
26427	'Creb3l1'	mRNA	193.43	1008.48	2.382274747	1.21E-10	3.45E-08
26432	'Plod2'	mRNA	362.13	952.32	1.394944654	7.40E-04	0.016007388
26563	'Ror1'	mRNA	1121.77	4109.89	1.873320249	0.0016192	0.028544365
268663	'Cdhr2'	mRNA	0	45.92	21.25357009	2.03E-09	3.78E-07
268977	'Ltbp1'	mRNA	3058.18	12999.63	2.087726011	8.76E-05	0.003017923
269120	'Optc'	mRNA	58.85	747.6	3.667236939	2.25E-09	4.06E-07
26968	'Islr'	mRNA	614.12	3966.09	2.691122845	3.58E-09	6.04E-07
270120	'Fat3'	mRNA	19.89	66.38	1.73857423	0.003260906	0.048130385
27206	'Nrk'	mRNA	10.49	136.08	3.69701599	8.58E-08	9.23E-06
27279	'Tnfrsf12a'	mRNA	126.84	929.68	2.873722036	6.58E-06	3.80E-04
276829	'Smtnl2'	mRNA	93	213.1	1.196242867	2.92E-04	0.007780829
277203	'Tm4sf19'	mRNA	8.43	64.49	2.935913247	0.001307365	0.024227082
277753	'Cyp4a12a'	mRNA	0.37	121.63	8.362310523	2.96E-04	0.007850777
278279	'Tmtc2'	mRNA	744.54	2969.88	1.995985665	6.18E-04	0.013943102
29818	'Hspb7'	mRNA	1036.18	7377.13	2.831788515	9.72E-13	4.92E-10
30937	'Lmcd1'	mRNA	857.41	1751.07	1.030180129	0.002214656	0.035927143
30956	'Aass'	mRNA	43.74	518.29	3.566653247	3.09E-04	0.008106055
319487	'A230028O05Rik'	lncRNA	23.99	111.66	2.218836724	9.45E-04	0.019197094
319554	'Idi1'	mRNA	133.02	322.55	1.277848284	3.12E-04	0.008178012
319646	'D630013N20Rik'	lncRNA	0	49.74	21.3653431	1.19E-09	2.49E-07
319776	'Tmem72'	mRNA	0.68	148.29	7.765591509	1.31E-04	0.00414833
319876	'Cobll1'	mRNA	1689.46	3469.91	1.038334283	1.38E-04	0.004294694
319996	'Golm2'	mRNA	356.07	996.76	1.485079115	0.002388786	0.037940732
320078	'Olfml2b'	mRNA	404.99	1957.45	2.273022301	7.21E-09	1.07E-06
320234	'Ccdc66'	mRNA	143.85	339.46	1.238685457	0.002479635	0.038929178
320655	'Pgap3'	mRNA	135.15	270.77	1.002485444	8.15E-06	4.53E-04
320700	'A930033H14Rik'	mRNA	192.15	494.78	1.36454831	0.001884558	0.031965699
329252	'Lgr6'	mRNA	1424.05	10284.07	2.852336652	3.73E-05	0.001530053
329738	'Aknad1'	mRNA	18.3	158.05	3.11051885	2.98E-04	0.007871927
329892	'Gm830'	lncRNA	35.6	355.51	3.320065929	0.003235741	0.047838111
330096	'Shisa3'	mRNA	222.35	470.52	1.081447593	4.55E-06	2.79E-04
330256	'Gm20559'	lncRNA	1308.31	2868.57	1.132630942	4.52E-04	0.010963401
330406	'B4galnt3'	mRNA	26.45	319.07	3.592614324	4.29E-13	2.32E-10
330428	'Tmem52b'	mRNA	0	334.95	23.38120893	2.17E-09	3.95E-07
330812	'Rnf150'	mRNA	672.53	1437.54	1.095928776	0.001116892	0.021547551
330863	'Trim67'	mRNA	563	1834.11	1.703884289	0.001855623	0.031692588
330959	'Snapc5'	mRNA	128.42	306.04	1.252839705	4.21E-04	0.010370747
333639	'Mamld1'	mRNA	695.09	1984.07	1.513187815	8.32E-05	0.002914546
338360	'B430212C06Rik'	lncRNA	95.69	216.64	1.178877621	6.68E-04	0.014881059
353282	'Sfmbt2'	mRNA	77.66	294.82	1.924595813	7.81E-05	0.002767066
353502	'Hcfc1r1'	mRNA	579.36	1390.8	1.263370883	5.65E-05	0.002159138
381002	'Gm5144'	lncRNA	1.76	28.29	4.005872078	9.96E-04	0.019859204
381175	'Ccdc68'	mRNA	33.82	201.62	2.575714407	3.00E-12	1.30E-09
381694	'B3glct'	mRNA	422.17	863.54	1.032441694	0.00143229	0.026000289
382075	'Odf3l1'	mRNA	7.51	130.52	4.119422173	1.34E-04	0.00420595
382111	'Susd5'	mRNA	801.89	5001.57	2.640911859	1.76E-06	1.22E-04
382253	'Cdkl5'	mRNA	442.6	2581.08	2.543885813	5.14E-08	5.98E-06
383348	'Kctd16'	mRNA	213.8	993.34	2.216034588	0.003384138	0.04926731
384061	'Fndc5'	mRNA	5.05	86.67	4.100542178	0.001219289	0.022970702
386463	'Cdsn'	mRNA	12.07	614.48	5.670384943	5.88E-06	3.46E-04
394430	'Ugt1a10'	mRNA	0	70.64	21.85256717	1.22E-10	3.45E-08
414068	'Bach2os'	lncRNA	0.19	13.59	6.183731107	0.001675198	0.02926996
414084	'Tnip3'	mRNA	0.19	14.33	6.25967208	0.003028725	0.045503542
432572	'Specc1'	mRNA	584.18	1926.14	1.721219748	2.64E-05	0.001176839
433415	'Gm13420'	mRNA	0.71	38.69	5.776789117	0.001126315	0.021648736
433698	'Fam205a1'	mRNA	33.4	97.2	1.541061229	0.001420143	0.025855507
434510	'Gm5627'	lncRNA	4.24	136.1	5.003892958	2.70E-04	0.007313168
474332	'Dnm3os'	lncRNA	121.38	754.83	2.636635273	3.40E-04	0.008760451
504193	'Npcd'	mRNA	311.37	1136.76	1.868200645	2.28E-05	0.001048032
50530	'Mfap5'	mRNA	563.9	2991.48	2.407345478	8.17E-05	0.002872278
50706	'Postn'	mRNA	1666.05	17446.02	3.388391605	1.22E-07	1.23E-05
50786	'Hs6st2'	mRNA	21.86	87.04	1.993555676	6.99E-04	0.01537271
50795	'Sh3bgr'	mRNA	128.61	666.56	2.373767614	0.001869944	0.03181336
50915	'Grb14'	mRNA	247.09	1404.52	2.50698879	8.16E-08	8.84E-06
51902	'Rnf24'	mRNA	447.4	1178.91	1.39780753	6.76E-06	3.89E-04
52377	'Rcn3'	mRNA	723.88	2842.61	1.973382705	4.38E-06	2.72E-04
52463	'Tet1'	mRNA	163.24	498.7	1.61117934	3.92E-04	0.009783741
52662	'Ldlrad4'	mRNA	5476.16	11038.28	1.011279458	0.002693128	0.041520893
52882	'Rgs7bp'	mRNA	430.11	1751.63	2.025903424	1.87E-05	8.90E-04
53318	'Pdlim3'	mRNA	512.2	2338.75	2.190959809	6.10E-05	0.002297458
53320	'Folh1'	mRNA	94.82	488.8	2.366048241	1.87E-05	8.89E-04
53322	'Nucb2'	mRNA	193.06	396.43	1.038019771	0.001947935	0.032578155
53324	'Nptx2'	mRNA	44.29	195.91	2.145225433	0.001969377	0.032864823
53374	'Chst3'	mRNA	614.47	1562.51	1.346436304	0.00247441	0.038893578
53605	'Nap1l1'	mRNA	1051.21	2971.42	1.499103093	2.19E-11	7.64E-09
53614	'Reck'	mRNA	681.93	2207.99	1.695034628	2.58E-05	0.001160562
54120	'Gipc2'	mRNA	8.88	59.34	2.740381115	6.99E-04	0.01537271
54132	'Pdlim1'	mRNA	1022.51	2204.56	1.108373944	8.09E-04	0.017095511
545253	'Gm5820'	mRNA	63.21	177.77	1.491735833	2.24E-04	0.006367939
54598	'Calcrl'	mRNA	607.91	1258.24	1.049483318	0.002371011	0.0377496
54635	'Pdgfc'	mRNA	263.87	529.23	1.004074162	0.001884577	0.031965699
55961	'Slc13a1'	mRNA	0	429.72	24.36777042	4.46E-10	1.06E-07
55981	'Pigb'	mRNA	141.85	300.46	1.082758561	1.69E-04	0.005060818
55994	'Smad9'	mRNA	491.35	1249.13	1.346089547	0.001294564	0.024012426
56012	'Pgam2'	mRNA	0.37	107.57	8.184359937	1.43E-05	7.20E-04
56185	'Hao2'	mRNA	0	268.75	23.71091097	1.29E-09	2.66E-07
56198	'Heyl'	mRNA	1036.9	4552.85	2.134498784	3.95E-04	0.009847486
56213	'Htra1'	mRNA	1147.66	3439.56	1.583531606	1.69E-05	8.24E-04
56264	'Cpxm1'	mRNA	76.55	224.94	1.555059931	2.54E-05	0.001147939
56277	'Tmem45a'	mRNA	30.79	181.32	2.55812052	0.002253481	0.036336737
56312	'Nupr1'	mRNA	243.1	1015.44	2.062452784	1.30E-05	6.74E-04
56315	'Rhcg'	mRNA	0	119.5	21.32325097	4.84E-08	5.67E-06
56379	'Kcnj1'	mRNA	0	155.11	22.94995088	4.26E-09	6.98E-07
56405	'Dusp14'	mRNA	38.44	125.09	1.702256844	1.34E-04	0.004213766
56431	'Dstn'	mRNA	5916.67	18136	1.615998751	6.80E-04	0.015088417
56437	'Rrad'	mRNA	146.63	661.05	2.172618109	2.31E-04	0.006506504
56496	'Tspan6'	mRNA	115.51	318.36	1.462610491	0.002119496	0.034696829
56526	'Septin6'	mRNA	375.71	950.76	1.339469765	0.002886433	0.043916784
56543	'Kcnd3'	mRNA	626.96	1327.06	1.081802431	0.003305927	0.0485401
56644	'Clec7a'	mRNA	20.19	62.27	1.625172593	2.61E-04	0.00713838
56726	'Sh3bgrl'	mRNA	916.58	2199.57	1.262884032	0.002996678	0.045202255
56727	'Miox'	mRNA	0	173.36	22.31508477	1.12E-08	1.59E-06
56758	'Mbnl1'	mRNA	6245.37	14439.06	1.209117091	0.001233856	0.0231696
56857	'Slc37a2'	mRNA	53.79	181.47	1.75429627	0.002971282	0.044931384
57394	'Cltrn'	mRNA	0	91.83	22.22068162	1.30E-08	1.79E-06
57810	'Cdon'	mRNA	991.56	3000.08	1.597231069	4.57E-04	0.011068765
58194	'Sh3kbp1'	mRNA	665.09	2089.79	1.651744465	7.23E-06	4.12E-04
58235	'Nectin1'	mRNA	483.7	971.06	1.005450993	0.003322439	0.048641402
58866	'Treh'	mRNA	0	32.38	20.76992346	1.98E-08	2.59E-06
58998	'Nectin3'	mRNA	212.4	437.5	1.04250381	0.001222695	0.023014778
59006	'Myoz2'	mRNA	16.8	341.25	4.344664315	6.46E-07	5.27E-05
59046	'Arpp19'	mRNA	406.99	831.86	1.031360098	0.002263852	0.036410824
59048	'C1galt1c1'	mRNA	134.08	274.71	1.034771715	5.98E-04	0.013644517
60344	'Fign'	mRNA	433.28	876	1.015641841	8.30E-06	4.59E-04
60527	'Fads3'	mRNA	1308.53	3048.56	1.220181784	0.001657859	0.029067549
630579	'Zfp808'	mRNA	4584.6	23789.89	2.375481951	8.59E-08	9.23E-06
635702	'Naaladl2'	mRNA	195.54	505.49	1.370252303	0.001718758	0.029843397
63913	'Niban1'	mRNA	3875.37	8359.03	1.109001483	7.55E-04	0.016232167
63953	'Dusp10'	mRNA	618.36	2952.16	2.255252821	2.14E-06	1.45E-04
64075	'Smoc1'	mRNA	2738.72	13289.63	2.278730022	7.98E-05	0.002815329
64697	'Keg1'	mRNA	0	142.81	22.83524996	5.09E-09	8.10E-07
65112	'Pmepa1'	mRNA	2679.95	15860.2	2.56513495	9.54E-11	2.79E-08
654440	'A430046D13Rik'	lncRNA	138.76	289.32	1.060046645	0.003305242	0.0485401
65960	'Twsg1'	mRNA	1358.95	4046.37	1.574134796	2.03E-04	0.005910754
65969	'Cubn'	mRNA	31.01	876.91	4.821703986	6.82E-05	0.002498842
65972	'Ifi30'	mRNA	0.19	248.35	10.35454099	0.002166498	0.035334787
66011	'Ranbp17'	mRNA	391.63	832.49	1.087962567	0.003372124	0.04918315
66071	'Ethe1'	mRNA	173.71	355.33	1.032524022	0.001921436	0.032286334
66104	'Tceal6'	mRNA	7.83	148.75	4.247780025	1.86E-04	0.005484015
66128	'Mrps36'	mRNA	109.65	285.15	1.3788122	8.39E-04	0.017542151
66175	'Mustn1'	mRNA	787.36	2100.02	1.415302264	5.30E-05	0.002061642
66371	'Chmp4c'	mRNA	154.82	674.52	2.123296393	1.28E-04	0.004074999
66435	'Uggt2'	mRNA	265.75	692.9	1.382597339	6.13E-04	0.013874721
66447	'Mgst3'	mRNA	454.88	956.61	1.072452225	2.93E-04	0.007784925
665113	'Tnik'	mRNA	895.89	1793.59	1.001447986	0.001395195	0.025519066
665389	'Gm7616'	mRNA	0.19	10.79	5.853096506	0.003205889	0.04751388
66540	'Fam107b'	mRNA	334.03	897.44	1.425843289	3.39E-05	0.001420152
666048	'Trabd2b'	mRNA	590.87	2619.5	2.148374096	2.10E-07	1.97E-05
666168	'Cyp4a31'	mRNA	0.71	539.65	9.565909376	0.002284221	0.036663696
666532	'Zfp991'	mRNA	148.25	435.79	1.555634354	8.27E-04	0.017336734
66834	'Acot13'	mRNA	318.41	661.76	1.055405037	0.002954846	0.044734283
66952	'2310030G06Rik'	mRNA	47.48	173.69	1.87109521	4.31E-05	0.001736794
67035	'Dnajb4'	mRNA	724.41	1809.26	1.320526939	5.34E-05	0.00206841
67068	'Dynlrb1'	mRNA	546.32	1327.14	1.280498232	0.002481982	0.038947549
67082	'ccdc198'	mRNA	0	48.86	21.34164802	1.34E-09	2.75E-07
67198	'Spats2l'	mRNA	189.01	839.12	2.150387887	4.47E-04	0.010860638
67252	'Cap2'	mRNA	363	984.19	1.438969629	9.46E-04	0.019213524
67268	'Myl12a'	mRNA	1548.58	3534.09	1.190392554	8.17E-07	6.36E-05
67270	'Mrpl42'	mRNA	166.05	511.77	1.623910152	1.17E-04	0.003772334
67399	'Pdlim7'	mRNA	2765.48	7314.2	1.403168182	9.05E-04	0.01857818
67448	'Plxdc2'	mRNA	1998.68	4640.84	1.215341854	5.09E-04	0.012105621
67454	'Ikbip'	mRNA	225.91	857.74	1.924775371	7.87E-08	8.63E-06
67458	'Ergic1'	mRNA	1157.91	4227.21	1.868178337	3.84E-26	1.68E-22
67468	'Mmd'	mRNA	1913.24	5471.12	1.515819213	1.56E-07	1.54E-05
67484	'Eepd1'	mRNA	873.26	2040.9	1.224711148	4.64E-04	0.011195893
67573	'Loxl4'	mRNA	76	168.69	1.150232305	8.61E-05	0.002978529
67606	'Fibin'	mRNA	534.07	1866.37	1.80513012	2.33E-05	0.001066636
67622	'Mxra7'	mRNA	816.4	1987	1.283246633	6.69E-07	5.39E-05
67647	'4930523C07Rik'	mRNA	1464.72	3442.03	1.232634527	1.09E-04	0.003556171
67729	'Mansc1'	mRNA	135.89	336.48	1.308052606	1.16E-07	1.19E-05
67844	'Rab32'	mRNA	89.42	244.99	1.45407055	2.61E-05	0.001168303
67866	'Wfdc1'	mRNA	430.04	1626.61	1.919330648	2.39E-04	0.006671945
67896	'Ccdc80'	mRNA	1572.25	5167.66	1.716676526	2.41E-04	0.006725831
68144	'5031426D15Rik'	lncRNA	308.37	996.53	1.692248382	1.31E-06	9.51E-05
68151	'Wls'	mRNA	1049.73	2489.16	1.245643081	1.92E-04	0.005632122
68304	'Poglut3'	mRNA	318.66	830.92	1.382706834	1.02E-04	0.003392952
68314	'Hnf4aos'	lncRNA	9.63	235.08	4.60921083	0.002514492	0.03933555
68428	'Steap3'	mRNA	287.04	617.39	1.104931274	8.52E-04	0.017758893
68458	'Ppp1r14a'	mRNA	690.63	2693.44	1.963454396	0.002410675	0.038171466
68493	'Ndufaf4'	mRNA	87.17	265.79	1.608402121	0.003159867	0.046936928
68523	'Ciao2b'	mRNA	219.08	519.17	1.244769335	8.47E-06	4.68E-04
68659	'Gask1b'	mRNA	1072.82	3746.1	1.803983	6.56E-04	0.014677695
68680	'Fitm1'	mRNA	0.37	42.23	6.836591666	5.13E-04	0.01216101
68753	'Mybphl'	mRNA	0	119.61	21.33377433	4.77E-08	5.62E-06
68770	'Phtf2'	mRNA	253.15	805.96	1.670708748	2.84E-04	0.007606821
68792	'Srpx2'	mRNA	49.39	472.63	3.258262515	3.94E-14	2.55E-11
68794	'Flnc'	mRNA	1893.75	6451.34	1.768352565	7.08E-04	0.015510433
68797	'Pdgfrl'	mRNA	37.14	139.59	1.910261149	0.001924285	0.032312647
68800	'Prr32'	mRNA	0.19	161.09	9.730899603	8.26E-14	4.86E-11
68810	'Nexn'	mRNA	145.17	1088.04	2.905878255	1.86E-10	5.00E-08
68816	'Ppil1'	mRNA	57.9	198.01	1.773924018	5.17E-06	3.09E-04
68828	'Sync'	mRNA	271.83	1189.3	2.129323034	3.07E-04	0.008073803
68939	'Rasl11b'	mRNA	276.37	845.4	1.613052751	3.95E-04	0.009847486
69083	'Sult1c2'	mRNA	0	35.03	20.8793213	1.19E-08	1.66E-06
69169	'Fcmr'	mRNA	2.12	52.3	4.621880131	4.92E-04	0.011742226
69183	'C1qtnf2'	mRNA	64.32	293.76	2.191173155	9.28E-05	0.003153895
69253	'Hspb2'	mRNA	46.47	191.61	2.043664848	0.003442835	0.049893669
69288	'Rhobtb1'	mRNA	2328.28	6692.66	1.523312892	0.002179352	0.035471118
69642	'Mlip'	mRNA	3.08	80.1	4.702711005	1.61E-04	0.004884097
70005	'Znf41-ps'	lncRNA	71.52	278.47	1.961198819	6.64E-05	0.002456622
70370	'Fbln7'	mRNA	195.3	596.04	1.609759519	3.06E-04	0.008045362
70445	'Cd248'	mRNA	241.16	901.24	1.901924139	6.51E-07	5.29E-05
70747	'Tspan2'	mRNA	624.37	2667.63	2.095095255	3.31E-04	0.008591522
71111	'Gpr39'	mRNA	64.77	197.17	1.606013123	0.003129443	0.046608498
71207	'Nudt4'	mRNA	2787.49	6025.14	1.112027809	7.16E-04	0.015628612
71279	'Slc29a3'	mRNA	495.35	991.39	1.001002167	2.40E-04	0.006697587
71323	'Rassf8'	mRNA	950.63	2199.98	1.210538105	7.97E-07	6.25E-05
71660	'Rarres2'	mRNA	481.04	1861.83	1.952506977	9.44E-09	1.36E-06
71683	'Gypc'	mRNA	467.83	999.91	1.095830917	0.003152978	0.046923598
71756	'Cpn2'	mRNA	48.27	518.04	3.423965757	3.55E-05	0.001471403
71865	'Fbxo30'	mRNA	1252.14	3661.93	1.548203297	2.96E-04	0.007850777
71889	'Epn3'	mRNA	0.37	76	7.684271852	1.43E-04	0.004418437
72040	'Cdhr5'	mRNA	3.14	143.27	5.51077655	3.26E-04	0.008479501
72043	'Sulf2'	mRNA	3415.91	9489.57	1.47407461	2.12E-07	1.98E-05
72056	'1810055G02Rik'	mRNA	145.71	501.59	1.783412245	4.01E-07	3.49E-05
72058	'Igsf5'	mRNA	0.37	72.37	7.613388856	0.001255406	0.023440378
72088	'Ush1c'	mRNA	0.19	64.03	8.402613087	0.00326788	0.048169301
72119	'Tpx2'	mRNA	16.37	57.69	1.817246259	7.30E-04	0.015841696
72160	'Tmem163'	mRNA	3.79	29.95	2.981554243	0.001109361	0.021465247
72275	'2200002D01Rik'	mRNA	34.85	93.01	1.416351831	6.95E-05	0.002542824
72350	'Zc2hc1c'	mRNA	36.63	91.22	1.316094833	1.67E-04	0.005035237
72479	'Hsdl2'	mRNA	916.65	2549.38	1.475706148	9.21E-05	0.003132214
72518	'2610307P16Rik'	lncRNA	289.58	582.7	1.008806195	0.001135706	0.021750969
72535	'Aldh1b1'	mRNA	7.47	65.77	3.13769138	7.55E-04	0.016232167
72780	'Rspo3'	mRNA	15.1	76.47	2.340440702	4.17E-05	0.001688249
72787	'Ndc1'	mRNA	171.73	504.59	1.554946814	1.48E-07	1.47E-05
73124	'Golim4'	mRNA	1165.7	2618.13	1.167347035	0.002628509	0.040715574
73144	'Mir100hg'	lncRNA	1478.91	5497.32	1.894195454	5.14E-07	4.30E-05
73339	'1700047G03Rik'	lncRNA	1.04	55.81	5.742495679	6.47E-08	7.32E-06
73569	'Vgll3'	mRNA	427.96	1368.58	1.677148511	1.15E-05	6.03E-04
73690	'Glipr1'	mRNA	51.8	316.36	2.610613235	1.57E-07	1.54E-05
73737	'1110008P14Rik'	mRNA	205.35	714.56	1.79899575	5.41E-08	6.26E-06
73887	'4930417O22Rik'	lncRNA	2.1	118.78	5.819269437	1.96E-08	2.59E-06
74038	'Brip1os'	lncRNA	615.15	1261.85	1.036534461	8.37E-05	0.002921786
74051	'Steap2'	mRNA	81.86	320.45	1.968816823	3.01E-04	0.007925032
74186	'Ccdc3'	mRNA	1356.78	5528.91	2.026810096	1.30E-04	0.004105339
74194	'Rnd3'	mRNA	369.82	1702.15	2.202481561	9.13E-08	9.68E-06
74202	'Fblim1'	mRNA	3888.93	22333.16	2.521740896	0.001024997	0.020259757
74442	'Sgms2'	mRNA	461.65	992.36	1.104060397	0.00241639	0.038209954
74499	'Sost'	mRNA	537.44	8871.15	4.044955139	1.35E-07	1.35E-05
74511	'Lrrc17'	mRNA	81.16	730.78	3.17063188	2.65E-04	0.007211147
74518	'8430419K02Rik'	lncRNA	160.32	422.04	1.396397724	0.002060368	0.033983146
74633	'4930429F24Rik'	lncRNA	261.08	718.54	1.4606036	0.001288478	0.02395585
74734	'Rhoh'	mRNA	15.76	103.62	2.716834631	0.001029804	0.020324595
75530	'Lyrm7'	mRNA	84.27	202.24	1.26299301	0.002372296	0.037754819
75590	'Dusp9'	mRNA	1.05	41.65	5.314383453	9.74E-05	0.003276719
75745	'Rian'	lncRNA	0.19	48.48	8.002595317	0.001618004	0.028544365
75783	'4930431F12Rik'	lncRNA	18.32	69.91	1.932108188	0.001835919	0.03145021
76123	'Gpsm2'	mRNA	233.7	1168.68	2.322137925	6.96E-04	0.015342335
76219	'Arxes1'	mRNA	40.62	479.69	3.561895767	1.67E-09	3.32E-07
76260	'Ttc8'	mRNA	172.45	405.97	1.235229657	0.001157116	0.022022737
76293	'Mfap4'	mRNA	685.04	7466.73	3.446215424	2.04E-09	3.78E-07
76453	'Prss23'	mRNA	1035.71	2713.79	1.389681065	7.45E-06	4.21E-04
76709	'Arpc2'	mRNA	3008.96	6328.56	1.072615455	4.29E-06	2.67E-04
76757	'Trdn'	mRNA	0.19	35.33	7.546688431	0.001449992	0.0262295
76886	'Fam81a'	mRNA	53.13	311.95	2.553768053	3.69E-09	6.18E-07
77032	'Tstd3'	mRNA	83.5	197.04	1.238731528	0.001773678	0.030544269
77337	'Akr1c21'	mRNA	0	146.28	22.88720649	4.70E-09	7.61E-07
77596	'Adgrf1'	mRNA	0.19	21.27	6.822529681	0.002814742	0.04297601
77889	'Lbh'	mRNA	1518.62	3212.48	1.080927674	8.01E-04	0.01697379
77994	'Mir99ahg'	lncRNA	252.46	557.03	1.141700138	5.61E-05	0.00214782
78354	'2210407C18Rik'	mRNA	0.7	31.38	5.491445716	6.55E-05	0.002434486
78536	'C030004G16Rik'	lncRNA	61.61	250.59	2.024020121	7.70E-06	4.34E-04
78603	'B230216N24Rik'	lncRNA	239.65	554.21	1.209519416	0.001032647	0.02035017
78617	'Cstad'	mRNA	19.14	116.19	2.601969124	4.92E-07	4.15E-05
78651	'Lsm6'	mRNA	270.18	598.36	1.147072025	5.07E-07	4.26E-05
78703	'Zfp972'	mRNA	30.7	76.46	1.316388301	0.001732776	0.029997023
78749	'Filip1l'	mRNA	1389.95	4419.44	1.668829055	1.84E-05	8.77E-04
79362	'Bhlhe41'	mRNA	327.93	964.66	1.556620964	4.08E-06	2.57E-04
80752	'Fam20c'	mRNA	577.44	2068.82	1.841064468	8.78E-05	0.003018494
83398	'Ndst3'	mRNA	20.97	107.94	2.36363944	3.86E-04	0.009670067
83453	'Chrdl1'	mRNA	321.72	794.47	1.304187135	0.002046381	0.033851526
83554	'Fstl3'	mRNA	287.94	1784.65	2.63180609	4.66E-12	1.91E-09
83961	'Nrg4'	mRNA	426.98	1505.83	1.818321749	9.59E-04	0.019368455
84112	'Sucnr1'	mRNA	16.67	188.2	3.496994692	1.39E-05	7.03E-04
93677	'Lmod2'	mRNA	0.19	120.43	9.311189551	1.82E-05	8.76E-04
93695	'Gpnmb'	mRNA	590.66	3331.4	2.495718214	1.06E-06	7.97E-05
93734	'Mpv17l'	mRNA	173.75	488.43	1.491128981	3.29E-07	2.92E-05
93960	'Nkd1'	mRNA	597.62	1997.38	1.740814793	6.06E-04	0.01376752
94092	'Trim16'	mRNA	275.83	571.52	1.051057502	0.00137915	0.025270878
94227	'Pi15'	mRNA	362.47	2472.64	2.770124161	3.12E-04	0.008178012
94249	'Slc24a3'	mRNA	1390.51	3684.64	1.405912313	0.002784843	0.042651558
94352	'Loxl2'	mRNA	495.34	1860.89	1.909510328	1.10E-04	0.003565141
94353	'Hmgn3'	mRNA	77.47	318.33	2.038769654	1.18E-07	1.21E-05
97440	'B3gnt9'	mRNA	82.08	290.43	1.823165875	0.002892505	0.043942241
97998	'Deptor'	mRNA	3386.29	7848.21	1.212658485	4.05E-04	0.010059429
98363	'Efhd1'	mRNA	675.19	2467.67	1.869797061	3.16E-04	0.008262451
98932	'Myl9'	mRNA	6495.22	29065.82	2.161873631	2.05E-05	9.60E-04
99151	'Cercam'	mRNA	344.04	1037.21	1.592058473	0.00183154	0.031389992
99543	'Olfml3'	mRNA	270.81	668.92	1.304560444	4.64E-04	0.011195893
BGIG10090_50618		lncRNA	9.17	47.07	2.35951186	0.002288804	0.036707395
BGIG10090_52882		lncRNA	154.71	326.35	1.076837674	0.0017615	0.030373175
BGIG10090_53734		lncRNA	84.91	171.14	1.01113343	2.56E-04	0.007049049
BGIG10090_55530		lncRNA	137.54	431.61	1.649866772	2.63E-05	0.001171766
BGIG10090_55603		lncRNA	9.11	60.22	2.72490665	1.07E-04	0.003501621
BGIG10090_55631		lncRNA	13.64	143.73	3.396980947	2.06E-05	9.63E-04
BGIG10090_55706		lncRNA	3.5	51.14	3.869456231	1.58E-04	0.004810881
BGIG10090_56112		lncRNA	9.37	46.09	2.299090892	0.001900207	0.032106578
BGIG10090_56304		lncRNA	34.46	129.91	1.914743803	2.98E-04	0.007871927
BGIG10090_56630		lncRNA	782.48	2049.76	1.389326922	0.002098147	0.034432067
BGIG10090_56666		lncRNA	123.54	403.73	1.708398783	1.43E-09	2.89E-07
BGIG10090_56771		lncRNA	50.56	186.28	1.881380398	0.002625246	0.040692692
BGIG10090_56824		lncRNA	0.7	51.43	6.193630625	5.39E-05	0.002078088
BGIG10090_57019		lncRNA	290.41	686.37	1.240887505	0.001104995	0.021391245
BGIG10090_57116		lncRNA	85.83	255.98	1.576519577	0.001495087	0.026897248
BGIG10090_57298		lncRNA	31.52	158.19	2.327122232	0.001079401	0.021029933
BGIG10090_57629		lncRNA	0.19	14.62	6.283816048	6.76E-04	0.015021654
BGIG10090_57949		lncRNA	2020.91	7401.42	1.872799896	2.67E-05	0.001186617
BGIG10090_58089		lncRNA	32.14	139.63	2.119029623	0.001179136	0.022365594
BGIG10090_58176		lncRNA	165.24	357.94	1.115147163	0.002724659	0.041908754
BGIG10090_58284		lncRNA	8.92	290.7	5.025927637	1.34E-11	4.88E-09
BGIG10090_58468		lncRNA	11.69	59.94	2.35815674	4.98E-05	0.001966492
BGIG10090_58608		lncRNA	401.73	1128.29	1.489831363	4.43E-04	0.010785708
BGIG10090_58868		lncRNA	2115.17	5921.06	1.485083123	0.001904207	0.032132876
BGIG10090_59538		lncRNA	9.25	241.42	4.705596048	7.10E-07	5.68E-05
BGIG10090_61179		lncRNA	359.6	1355.13	1.913966871	0.001896476	0.032071009
BGIG10090_61695		lncRNA	265.73	556.47	1.066340353	1.82E-04	0.005395302
BGIG10090_62102		lncRNA	2.47	37.01	3.907527859	9.54E-04	0.019295776
BGIG10090_62189		lncRNA	5.87	33.12	2.496870942	1.99E-04	0.005826932
BGIG10090_62365		lncRNA	6.88	28.14	2.032409111	0.003096706	0.046278158
BGIG10090_62501		lncRNA	101.7	568.6	2.483078665	9.82E-05	0.003293061
BGIG10090_63845		lncRNA	9.42	42.16	2.161408874	0.001289605	0.023958955
BGIG10090_63855		lncRNA	47.67	285.61	2.582947629	0.002408397	0.038160036
BGIG10090_64685		lncRNA	163.31	452	1.468687751	0.001365784	0.025094064
BGIG10090_65979		lncRNA	49.06	164.3	1.743804351	0.001805404	0.030982428
BGIG10090_66068		lncRNA	116.51	250.26	1.102927865	0.001848272	0.031594394
BGIG10090_66480		lncRNA	69.74	270.61	1.956266001	4.44E-05	0.001776457
BGIG10090_66644		lncRNA	3.54	70.61	4.319059566	6.68E-05	0.002468883
mmu_circ_0000246		circRNA	69.6	165.96	1.253573686	0.001341788	0.024760324
mmu_circ_0000487		circRNA	0.19	21.47	6.834443515	1.72E-05	8.37E-04
mmu_circ_0000542		circRNA	0.19	11.46	5.93855872	0.001455703	0.026296626
mmu_circ_0000549		circRNA	0.19	16.8	6.484575473	1.29E-04	0.004099503
mmu_circ_0000943		circRNA	0.19	10.99	5.880093988	0.00169734	0.029558718
mmu_circ_0000979		circRNA	44.64	116.09	1.378900151	0.001869951	0.03181336
mmu_circ_0001005		circRNA	0.19	12.64	6.078113963	7.28E-04	0.01582798
mmu_circ_0001214		circRNA	0.19	11.54	5.949088872	0.00125208	0.023411518
mmu_circ_0001316		circRNA	0.19	15.93	6.407143579	1.70E-04	0.005086449
mmu_circ_0001344		circRNA	160.84	373.05	1.213783818	7.22E-04	0.015722541
mmu_circ_0001428		circRNA	0.19	13.86	6.209871671	3.86E-04	0.009671685
mmu_circ_0001614		circRNA	0.19	13.7	6.192474331	4.87E-04	0.011640771
mmu_circ_0001881		circRNA	0.19	27.05	7.163888815	3.87E-06	2.46E-04
mmu_circ_0001932		circRNA	99.89	448.46	2.166600717	0.00251035	0.039286334
mmu_circ_0002139		circRNA	0.19	12.48	6.059089252	9.79E-04	0.019590787
mmu_circ_0002169		circRNA	22.73	81.06	1.834088332	0.002176049	0.035447805
mmu_circ_0002358		circRNA	0.19	16.83	6.484979694	2.33E-04	0.006534786
mmu_circ_0002510		circRNA	0.19	23.69	6.973987153	8.33E-06	4.60E-04
mmu_circ_0002655		circRNA	0.19	22.62	6.910684178	9.40E-05	0.003183247
mmu_circ_0002702		circRNA	65.59	164.07	1.322892479	2.12E-04	0.006110865
mmu_circ_0002800		circRNA	136.81	657.21	2.264136842	1.24E-07	1.25E-05
mmu_circ_0002865		circRNA	0.19	17.78	6.562958812	1.60E-04	0.004864888
mmu_circ_0002995		circRNA	196.29	731.95	1.898762083	3.53E-11	1.16E-08
mmu_circ_0002996		circRNA	76.89	328.55	2.095205407	8.45E-09	1.23E-06
mmu_circ_0003256		circRNA	0.19	23.47	6.961497956	1.76E-05	8.50E-04
mmu_circ_0003367		circRNA	188.58	421.59	1.160639874	9.81E-05	0.003290283
mmu_circ_0003541		circRNA	384.97	1242.57	1.690514428	1.60E-06	1.13E-04
mmu_circ_0003665		circRNA	0.19	13.22	6.140815562	9.19E-04	0.018795833
mmu_circ_0004372		circRNA	16.75	92.61	2.466605316	1.02E-05	5.46E-04
mmu_circ_0004411		circRNA	0.19	12.24	6.033336633	9.54E-04	0.019295776
mmu_circ_0004412		circRNA	0.19	12.51	6.064233918	8.16E-04	0.017203622
mmu_circ_0004571		circRNA	0.19	11.69	5.967277643	0.001194817	0.022576211
mmu_circ_0004724		circRNA	0.19	17.19	6.517115911	1.23E-04	0.003925548
mmu_circ_0004859		circRNA	0.19	12.31	6.040922496	8.34E-04	0.017442113
mmu_circ_0004948		circRNA	59.65	199.33	1.740652133	2.54E-05	0.001147503
mmu_circ_0004978		circRNA	24.31	87.62	1.849474461	0.002978107	0.044982871
mmu_circ_0005026		circRNA	23.41	111.16	2.247687853	1.51E-04	0.004647842
mmu_circ_0005027		circRNA	42.85	183.81	2.10092486	8.93E-04	0.018399985
mmu_circ_0005091		circRNA	0.19	11.91	5.993910433	0.001005482	0.019999251
mmu_circ_0005138		circRNA	13.03	54.91	2.074970493	7.22E-04	0.015722541
mmu_circ_0005383		circRNA	106.1	216.24	1.02714262	2.29E-04	0.006480249
mmu_circ_0005750		circRNA	82.72	300.02	1.858664887	2.30E-04	0.006482908
mmu_circ_0005821		circRNA	229.78	489.71	1.09167626	5.29E-04	0.012455857
mmu_circ_0006004		circRNA	76.8	251.85	1.713385766	1.01E-08	1.44E-06
mmu_circ_0006005		circRNA	152.21	340.02	1.159602463	9.56E-08	1.01E-05
mmu_circ_0006068		circRNA	0.19	11.92	5.995458466	0.001119005	0.021566347
mmu_circ_0006102		circRNA	0.19	16.55	6.461808718	1.36E-04	0.004268009
mmu_circ_0006313		circRNA	62.73	193.65	1.62620118	7.19E-04	0.015674893
mmu_circ_0006421		circRNA	336.73	682.21	1.018618469	2.17E-05	0.001005936
mmu_circ_0006615		circRNA	29.18	119.8	2.037504077	4.80E-04	0.011499331
mmu_circ_0006733		circRNA	111.17	267.6	1.267296117	0.001038876	0.020434702
mmu_circ_0006803		circRNA	0.19	32.54	7.429506051	3.65E-07	3.21E-05
mmu_circ_0006870		circRNA	285.09	785.5	1.462199781	7.12E-07	5.69E-05
mmu_circ_0006926		circRNA	0.19	13.14	6.134171288	5.63E-04	0.013043021
mmu_circ_0006935		circRNA	0.19	19.65	6.706620675	8.24E-05	0.002893792
mmu_circ_0007010		circRNA	0.19	15.4	6.35814377	2.61E-04	0.007120193
mmu_circ_0007013		circRNA	83.62	527.94	2.658413798	9.87E-06	5.34E-04
mmu_circ_0007394		circRNA	0.19	11.24	5.912251275	0.001427578	0.025942994
mmu_circ_0007400		circRNA	134.76	527.57	1.968960685	9.62E-04	0.019393457
mmu_circ_0007404		circRNA	100.87	251.93	1.320548303	0.001038654	0.020434702
mmu_circ_0007477		circRNA	0.19	19.4	6.689740394	4.16E-05	0.001684296
mmu_circ_0008095		circRNA	0.19	22.99	6.931072557	5.41E-05	0.002081925
mmu_circ_0008285		circRNA	0.19	16.53	6.460261048	1.21E-04	0.003892218
mmu_circ_0008297		circRNA	55.97	137.02	1.291694653	7.90E-04	0.01680112
mmu_circ_0008300		circRNA	0.19	17.87	6.572417606	6.81E-05	0.002498842
mmu_circ_0008439		circRNA	48.16	167.14	1.795146227	8.94E-04	0.018419303
mmu_circ_0008525		circRNA	0.19	21.23	6.817606877	1.84E-05	8.78E-04
mmu_circ_0008606		circRNA	0.19	10.04	5.751610106	0.002623925	0.040692494
mmu_circ_0008639		circRNA	0.19	12.37	6.0491834	0.001066339	0.020847508
mmu_circ_0008869		circRNA	0.19	18.95	6.656882227	5.86E-05	0.002224266
mmu_circ_0008937		circRNA	0.19	32.21	7.4143133	6.51E-07	5.29E-05
mmu_circ_0008940		circRNA	39.75	124.5	1.646972865	1.16E-04	0.00375074
mmu_circ_0009106		circRNA	148.63	620.72	2.062166676	2.87E-05	0.00125435
mmu_circ_0009107		circRNA	380.54	1568.24	2.043025789	1.10E-05	5.83E-04
mmu_circ_0009108		circRNA	0.19	40.91	7.757102299	2.40E-07	2.23E-05
mmu_circ_0009160		circRNA	0.19	13.79	6.203114858	4.73E-04	0.011352509
mmu_circ_0009295		circRNA	0.19	20.05	6.734897675	6.60E-05	0.002445548
mmu_circ_0009337		circRNA	63.58	140.91	1.148100191	0.001995196	0.033189062
mmu_circ_0009355		circRNA	224.91	697.94	1.633741569	0.002596012	0.04035479
mmu_circ_0009508		circRNA	0.19	156.71	9.691434695	3.57E-13	1.95E-10
mmu_circ_0009510		circRNA	104.94	725.58	2.789639548	1.04E-10	3.01E-08
mmu_circ_0009511		circRNA	30.45	452.06	3.892152721	8.16E-04	0.01720348
mmu_circ_0009578		circRNA	33.79	130.32	1.947210021	6.06E-05	0.002287383
mmu_circ_0009584		circRNA	40.65	158.43	1.962659488	1.19E-06	8.73E-05
mmu_circ_0009854		circRNA	0.19	12.71	6.085492261	7.73E-04	0.016480178
mmu_circ_0009912		circRNA	0.19	38.92	7.687884531	1.86E-07	1.78E-05
mmu_circ_0010004		circRNA	29.14	75.97	1.382347795	0.002239019	0.036173628
mmu_circ_0010015		circRNA	0.19	17.51	6.542442699	1.53E-04	0.004689093
mmu_circ_0010116		circRNA	73.39	204.9	1.481266302	3.00E-05	0.001296622
mmu_circ_0010413		circRNA	39.42	105.43	1.419171566	0.002584425	0.04020636
mmu_circ_0010458		circRNA	0.19	12.49	6.060112639	0.001006223	0.019999251
mmu_circ_0010532		circRNA	0.19	24.87	7.046223671	4.34E-05	0.001743986
mmu_circ_0010663		circRNA	39.08	117.17	1.583999224	8.62E-04	0.017950878
mmu_circ_0010705		circRNA	24.37	66.55	1.449182322	9.66E-04	0.019444386
mmu_circ_0010899		circRNA	0.19	16.4	6.449669594	2.18E-04	0.006245526
mmu_circ_0011134		circRNA	0.19	16.54	6.460666421	1.65E-04	0.004986758
mmu_circ_0011137		circRNA	65.21	161.56	1.308866663	0.001416902	0.025826955
mmu_circ_0011278		circRNA	0.19	10.66	5.836793638	0.001939992	0.032500429
mmu_circ_0011489		circRNA	0.19	21.76	6.851408482	1.17E-04	0.003781067
mmu_circ_0011511		circRNA	0.19	36.34	7.587106045	4.30E-07	3.72E-05
mmu_circ_0011743		circRNA	0.19	32.48	7.426025866	5.22E-07	4.35E-05
mmu_circ_0011781		circRNA	63.99	145.41	1.184161287	0.003289343	0.04838719
mmu_circ_0011948		circRNA	108.18	312.57	1.530671308	3.70E-06	2.37E-04
mmu_circ_0011949		circRNA	80.2	239.08	1.57582832	3.96E-05	0.001617046
mmu_circ_0012080		circRNA	230.13	757.77	1.719317869	2.00E-04	0.005830809
mmu_circ_0012156		circRNA	0.19	10.96	5.875585942	0.001692255	0.029516211
mmu_circ_0012264		circRNA	0.19	12.52	6.065244873	7.51E-04	0.0161737
mmu_circ_0012273		circRNA	467.34	2010.32	2.104865133	0.001309645	0.024257949
mmu_circ_0012293		circRNA	64.44	155.58	1.271630036	0.001207944	0.022769709
mmu_circ_0012359		circRNA	0.19	26.08	7.111128127	3.09E-05	0.001324288
mmu_circ_0012376		circRNA	34.05	111.81	1.715123858	0.003082949	0.046142484
mmu_circ_0012391		circRNA	0.19	64.54	8.412517476	1.42E-07	1.42E-05
mmu_circ_0012711		circRNA	0.19	24.43	7.017138253	1.78E-05	8.57E-04
mmu_circ_0012719		circRNA	0.19	12.24	6.033336633	9.54E-04	0.019295776
mmu_circ_0012742		circRNA	0.19	12.24	6.033336633	9.54E-04	0.019295776
mmu_circ_0012799		circRNA	0.19	18.52	6.623229988	1.25E-04	0.003990547
mmu_circ_0012859		circRNA	0.19	14.28	6.251345948	3.70E-04	0.009357001
mmu_circ_0013137		circRNA	0.19	12.49	6.060112639	0.001006223	0.019999251
mmu_circ_0013168		circRNA	0.19	10.06	5.754689329	0.002669339	0.041218558
mmu_circ_0013237		circRNA	0.19	43.45	7.843279421	1.23E-06	9.04E-05
mmu_circ_0013273		circRNA	0.19	37.01	7.616160324	7.90E-06	4.43E-04
mmu_circ_0013290		circRNA	0.19	12.41	6.051561599	9.72E-04	0.019509546
mmu_circ_0013389		circRNA	673.07	1606.7	1.255261209	1.76E-06	1.22E-04
mmu_circ_0013402		circRNA	25.74	89.4	1.796558784	9.00E-04	0.018502265
mmu_circ_0013433		circRNA	43.15	164.92	1.934288321	3.38E-04	0.00873445
mmu_circ_0013639		circRNA	0.19	19.97	6.730320597	3.02E-05	0.001303788
mmu_circ_0013718		circRNA	0.19	11.7	5.968345639	0.001158945	0.022024987
mmu_circ_0013803		circRNA	0.19	16.75	6.47958902	1.20E-04	0.003861956
mmu_circ_0013806		circRNA	0.19	13.12	6.130680824	7.14E-04	0.015616901
mmu_circ_0013855		circRNA	0.19	12.17	6.02516772	9.22E-04	0.018838986
mmu_circ_0013922		circRNA	0.19	12.56	6.069188888	9.02E-04	0.01852831
mmu_circ_0014128		circRNA	0.19	10.02	5.748527206	0.002664297	0.041189067
mmu_circ_0014131		circRNA	0.19	11.07	5.889127443	0.001658456	0.029067549
mmu_circ_0014248		circRNA	0.19	13.13	6.133214848	5.70E-04	0.013148664
mmu_circ_0014400		circRNA	0.19	18.77	6.640637291	1.33E-04	0.004192357
mmu_circ_0014438		circRNA	25.67	72.41	1.49593689	0.002058906	0.033983146
mmu_circ_0014484		circRNA	0.19	15.09	6.329690843	3.30E-04	0.008575553
mmu_circ_0014570		circRNA	0.19	11.35	5.925443197	0.001350728	0.024902003
mmu_circ_0014593		circRNA	0.19	16.24	6.434947425	2.05E-04	0.005945457
mmu_circ_0014677		circRNA	0.19	12.91	6.108083906	7.38E-04	0.01597575
mmu_circ_0014737		circRNA	0.19	13.26	6.145955739	6.13E-04	0.013874721
mmu_circ_0014835		circRNA	0.19	20.76	6.785383165	2.21E-05	0.001017862
mmu_circ_0014888		circRNA	204.25	1012.07	2.308941086	2.28E-05	0.001048032
mmu_circ_0014890		circRNA	0.19	15.32	6.350360258	5.91E-04	0.013535776
mmu_circ_0015045		circRNA	0.19	14.37	6.261494171	4.00E-04	0.009974271
mmu_circ_0015366		circRNA	18.8	87.52	2.218966674	6.06E-04	0.013774252
mmu_circ_0015444		circRNA	226.98	548.35	1.272562472	9.44E-05	0.003194166
mmu_circ_0015581		circRNA	0.19	17.07	6.505297461	1.57E-04	0.004788841
mmu_circ_0015582		circRNA	0.19	17.44	6.536034966	1.63E-04	0.004929971
mmu_circ_0015583		circRNA	45.56	154.38	1.760579112	0.001605494	0.028378827
mmu_circ_0015640		circRNA	3.84	97.73	4.668217396	0.001574534	0.028014033
mmu_circ_0015647		circRNA	0.19	94.09	8.955257757	5.13E-10	1.18E-07
mmu_circ_0015727		circRNA	73.23	270.75	1.886471956	1.10E-05	5.82E-04
mmu_circ_0015831		circRNA	211.87	476.77	1.17010134	0.002114616	0.034631774
mmu_circ_0015839		circRNA	0.19	26.98	7.160503204	6.09E-06	3.56E-04
mmu_circ_0015924		circRNA	72.44	152.13	1.070488172	2.72E-04	0.007349064
mmu_circ_0015925		circRNA	97.94	220.55	1.171126282	2.59E-05	0.001160562
mmu_circ_0016286		circRNA	0.19	16.92	6.494623493	9.99E-05	0.003331252
mmu_circ_0016358		circRNA	26.25	110.21	2.069939152	1.31E-04	0.00412451
mmu_circ_0016384		circRNA	41.3	126.69	1.617052831	0.003279001	0.048271056
mmu_circ_0016389		circRNA	9.83	144.41	3.877120153	1.65E-04	0.004986758
