# Supplementary material for: Asprosin induces vascular endothelial-to-mesenchymal transition in diabetic lower extremity peripheral artery disease
Source: Cardiovasc Diabetol. 2022 Feb 15;21:25. doi: 10.1186/s12933-022-01457-0 (PMC8848671; doi:10.1186/s12933-022-01457-0)
Supplement: Supplementary file 7 — Additional file 7: Table S7. Downregulated expressed genes in the aorta tissues from db/db mice compared to db/m mice. [file 12933_2022_1457_MOESM7_ESM.xls]

Gene ID	Gene Symbol	Type	dbm_848b078d1000 Average Read Count	dbdb_848b078d1000 Average Read Count	log2 (dbdb / dbm)	Pvalue(dbdb / dbm)	Qvalue (dbdb / dbm)
100037278	'Niban3'	mRNA	202.57	96.9	-1.063853461	0.001999829	0.033248739
100038714	'Gm15401'	lncRNA	34.92	5.08	-2.780300607	3.38E-04	0.00873445
100038725	'Cep85l'	mRNA	3187.46	1378.43	-1.209380976	0.003122874	0.046528229
100039008	'Mup10'	mRNA	254.91	2.4	-6.731158607	3.83E-06	2.43E-04
100039116	'Mup14'	mRNA	60.75	0	-22.47959738	6.30E-11	1.93E-08
100039684	'5031434O11Rik'	lncRNA	259.58	51.22	-2.341490914	3.41E-05	0.001427176
100039691	'Lncenc1'	lncRNA	258.29	50.83	-2.345116398	3.11E-07	2.78E-05
100040507	'Gm2814'	lncRNA	75.71	0	-22.78102942	5.56E-09	8.72E-07
100041658	'Mup7'	mRNA	76.39	0	-22.54070983	8.03E-09	1.18E-06
100042226	'Gm3734'	lncRNA	95.15	36.43	-1.385079876	0.001594697	0.02823859
100042416	'D830025C05Rik'	lncRNA	54.44	15.67	-1.797110778	8.88E-04	0.018361742
100043606	'Arl4aos'	lncRNA	127.74	43.22	-1.563390545	0.00199322	0.033180812
100044509	'Tgfbr3l'	mRNA	361.71	137.52	-1.395231796	7.64E-04	0.016324051
100101457	'A830035O19Rik'	lncRNA	76.81	27.02	-1.507381846	5.02E-04	0.01195957
100206	'Adprhl2'	mRNA	332.95	148.67	-1.163139839	5.38E-05	0.002078088
100216474	'Ttll2'	mRNA	51.89	7.63	-2.765937694	2.34E-04	0.006554983
100294583	'Alkal2'	mRNA	109.88	17.07	-2.68668587	0.001643031	0.028868415
100302730	'5830417I10Rik'	lncRNA	969.8	236.56	-2.035463314	9.43E-04	0.019185827
100503178	'2810013P06Rik'	lncRNA	673.19	297.55	-1.177893621	1.78E-08	2.37E-06
100503518	'Gm11827'	lncRNA	545.49	91.79	-2.571179384	6.34E-05	0.00237255
100503630	'Gm12002'	lncRNA	78.84	18.51	-2.090478256	2.26E-04	0.006407926
100503652	'Gm16845'	lncRNA	118.39	40.28	-1.555333674	9.08E-05	0.003101254
100503823	'Gm16973'	lncRNA	173.53	44.8	-1.953612385	3.71E-05	0.001523362
100504308	'Gm15473'	lncRNA	45.92	10.91	-2.073061131	0.002150545	0.035118146
100504486	'Gdap10'	lncRNA	349.49	101.33	-1.786239115	1.03E-04	0.003416788
100504663	'Atg14'	mRNA	625.35	306.06	-1.030847983	3.70E-08	4.47E-06
100561	'Slc15a4'	mRNA	839.08	395.43	-1.085387501	3.09E-06	2.02E-04
100637	'N4bp2l1'	mRNA	671.22	255.04	-1.3960593	9.88E-05	0.003304497
100705	'Acacb'	mRNA	72528.69	14382.15	-2.334271969	7.05E-09	1.05E-06
100861909	'Mup22'	mRNA	1362.86	14.52	-6.552781039	0.001111747	0.021480044
101056014	'AY036118'	lncRNA	985.77	120.72	-3.029559228	4.63E-05	0.001843353
101113	'Snx21'	mRNA	2484.03	834.11	-1.574377101	3.59E-12	1.54E-09
101197	'Zfp956'	mRNA	447.22	194.5	-1.201233689	3.53E-06	2.27E-04
101240	'Wdr91'	mRNA	1449.77	669.24	-1.115234543	5.60E-04	0.013004956
101488	'Slco2b1'	mRNA	5075.98	1803.88	-1.492585456	3.09E-05	0.001321952
102141	'Snx25'	mRNA	794.91	357.44	-1.153063866	0.001432708	0.026000289
102278	'Cpne7'	mRNA	142.34	42.18	-1.754778868	7.08E-04	0.015510433
102443351	'Xntrpc'	mRNA	407.35	146.44	-1.476005562	1.27E-05	6.59E-04
102462	'Imp3'	mRNA	707.52	313.99	-1.172055189	1.79E-09	3.49E-07
102631816	'Gm30057'	lncRNA	13.04	0.34	-5.250637749	0.00279743	0.042761341
102631832	'Gm30069'	lncRNA	28.56	0.18	-7.346743863	1.49E-05	7.45E-04
102632094	'Gm30259'	lncRNA	149.45	0.18	-9.728670697	1.36E-10	3.78E-08
102632155	'Gm24105'	lncRNA	769.36	166.46	-2.208464803	2.61E-05	0.001168303
102632187	'Gm30327'	lncRNA	23.35	3.82	-2.612428909	0.003087207	0.04617118
102632251	'Gm16143'	lncRNA	62.45	5.68	-3.457759734	5.94E-06	3.49E-04
102633492	'Gm31305'	lncRNA	357.45	18.28	-4.28954359	4.12E-10	1.01E-07
102633900	'Gm31615'	lncRNA	181.45	16.57	-3.45282805	7.35E-06	4.17E-04
102634642	'Gm32178'	lncRNA	149.99	51.5	-1.542124474	4.73E-07	4.05E-05
102635278	'Gm32659'	lncRNA	742.31	141.13	-2.39503676	7.64E-05	0.002723606
102635498	'Gm32819'	lncRNA	2822.74	210.71	-3.743766101	1.95E-07	1.85E-05
102635544	'Gm26698'	lncRNA	30.92	6.38	-2.277738612	5.34E-04	0.012546567
102635896	'Gm33116'	lncRNA	21.67	0.34	-5.979888098	1.71E-04	0.005127551
102636818	'Gm33784'	lncRNA	53.35	6.4	-3.060405336	8.38E-05	0.0029222
102636896	'2410080I02Rik'	lncRNA	78.71	27.58	-1.512911303	0.001860036	0.031726755
102637250	'Gm11946'	lncRNA	46.61	11.84	-1.977380652	0.001405763	0.025676647
102637485	'Gm34280'	lncRNA	201.61	44.42	-2.182409388	2.14E-08	2.76E-06
102637503	'Gm34295'	lncRNA	83.83	14.25	-2.556655781	2.71E-05	0.001196048
102637974	'Gm34654'	lncRNA	37.7	2.2	-4.102164724	0.00154912	0.027680002
102638779	'Gm35261'	lncRNA	29.27	3.17	-3.206663568	6.45E-04	0.014452216
102638881	'Gm35338'	lncRNA	201.6	88.94	-1.180552387	0.001333584	0.024643503
102638882	'Gm35339'	mRNA	261.55	127.82	-1.03302492	8.33E-05	0.002915084
102639165	'Gm35540'	lncRNA	121.98	34.22	-1.833691824	2.17E-04	0.006223711
102639571	'Gm35851'	lncRNA	47.56	12.64	-1.912002055	0.003158038	0.046936928
102639620	'Gm35887'	lncRNA	151.81	26.44	-2.521662092	1.79E-04	0.00533633
102639772	'Gm36003'	lncRNA	10.79	0.17	-5.957776436	0.003195187	0.047373057
102639935	'Gm36132'	lncRNA	330.98	80.74	-2.035310358	4.96E-05	0.001960219
102639968	'Gm36157'	lncRNA	55.11	9.3	-2.566852794	1.73E-04	0.005167866
102640018	'Gm36193'	lncRNA	49.52	14.18	-1.80440702	0.002793055	0.042727574
102640168	'Gm36301'	lncRNA	96.42	8.71	-3.46846888	0.001458147	0.026328721
102640375	'Gm17116'	lncRNA	60.91	8.16	-2.899954882	0.001593523	0.028230472
102640883	'Gm36841'	lncRNA	296.59	15.3	-4.276865947	5.81E-05	0.002208852
102641247	'Gm12339'	lncRNA	31.87	3.41	-3.222365403	0.00228396	0.036663696
103844	'Inca1'	mRNA	662.89	204.97	-1.693378058	3.25E-08	3.97E-06
104776	'Aldh6a1'	mRNA	11537.03	3941.88	-1.549317525	0.0013592	0.025011429
104816	'Aspg'	mRNA	13653.11	107.66	-6.986608358	1.78E-29	1.17E-25
105242981	'Gm39041'	lncRNA	46.81	0.18	-8.058053232	4.95E-06	2.98E-04
105243558	'Gm39447'	lncRNA	141.01	4.16	-5.082567603	2.04E-10	5.41E-08
105243729	'Gm39540'	lncRNA	102.64	14.85	-2.788614136	2.07E-04	0.005984811
105244127	'Gm39795'	lncRNA	136.86	26.69	-2.358412574	1.05E-06	7.90E-05
105244336	'Gm39966'	lncRNA	139.8	10.09	-3.792918133	1.30E-10	3.63E-08
105244487	'Gm19439'	lncRNA	94.82	11.98	-2.984848262	0.001497495	0.026916025
105244831	'Gm40367'	mRNA	308.69	115.72	-1.41553077	0.001197749	0.022620764
105244853	'Gm40387'	lncRNA	73.07	2.58	-4.824840481	4.72E-06	2.88E-04
105244929	'Gm40451'	lncRNA	465.12	94.29	-2.302428586	4.92E-06	2.97E-04
105244984	'Gm40501'	lncRNA	26.25	2.57	-3.349746837	0.001995398	0.033189062
105245185	'Gm40673'	lncRNA	40.37	0.34	-6.877752831	4.84E-05	0.001919136
105245858	'Gm41247'	lncRNA	128.67	44.67	-1.526119699	8.84E-04	0.018315285
105245981	'Gm41349'	lncRNA	103.93	30.6	-1.764145195	0.001157152	0.022022737
105246237	'Gm41549'	lncRNA	96.11	13.05	-2.880697207	1.39E-04	0.004306455
105246248	'Gm41556'	lncRNA	64.11	9.64	-2.734217976	0.00182947	0.03136813
105246464	'Gm41750'	lncRNA	1775.36	257.78	-2.783897483	7.35E-09	1.09E-06
105246480	'Gm41765'	lncRNA	68.15	1.58	-5.428072802	2.49E-07	2.29E-05
105246838	'Gm42060'	lncRNA	39139.66	6190.45	-2.66051554	9.88E-17	1.08E-13
105246894	'Gm11753'	lncRNA	653.1	208.56	-1.646867055	1.40E-09	2.85E-07
105247139	'Gm42293'	lncRNA	61.77	1.27	-5.605281788	2.59E-08	3.26E-06
105247140	'Gm11210'	lncRNA	344.09	142.78	-1.268965499	4.65E-04	0.011196905
105247231	'Gm42365'	lncRNA	79.89	6.33	-3.657750393	3.08E-09	5.33E-07
105278	'Cdk20'	mRNA	220.72	74.26	-1.57146378	1.64E-04	0.004941789
105445	'Dock9'	mRNA	20493.49	9179.51	-1.158676927	1.21E-07	1.23E-05
105734	'Tigd5'	mRNA	494.03	174.39	-1.50231295	3.94E-11	1.27E-08
105782	'Scrib'	mRNA	2629.82	1314.15	-1.000834798	1.76E-06	1.22E-04
105841	'Dennd3'	mRNA	1952.69	745.28	-1.389607122	5.42E-04	0.012683093
105844	'Card10'	mRNA	3319.82	1334.36	-1.314957228	1.03E-04	0.003395524
106326	'Osbpl11'	mRNA	6567.65	2742.1	-1.260097638	3.17E-04	0.008282687
106766	'Stap2'	mRNA	457.1	195.4	-1.226097723	1.38E-04	0.00429753
106952	'Arap3'	mRNA	4773.77	2090.54	-1.191253636	0.001343333	0.024777241
107303348	'Gm45935'	mRNA	2846.41	35.29	-6.333745611	0.001095483	0.021269721
107652	'Uap1'	mRNA	3819.24	1449.31	-1.397917344	7.56E-05	0.00270874
107747	'Aldh1l1'	mRNA	6757.99	794.25	-3.08892303	2.75E-06	1.81E-04
107999	'Gtpbp6'	mRNA	617.39	243.74	-1.340843907	1.36E-04	0.004250103
108112	'Eif4ebp3'	mRNA	1074.47	144.07	-2.898754068	0.001008226	0.020027672
108167589	'Gm46074'	lncRNA	1715.31	815.88	-1.072033883	0.001291182	0.023972229
108167736	'LOC108167736'	lncRNA	832.43	27.91	-4.898731281	3.18E-15	2.73E-12
108167737	'Gm46165'	lncRNA	82.28	15.9	-2.371754789	0.002626	0.040692692
108168411	'Gm46650'	mRNA	98.04	32.37	-1.598752755	0.00209636	0.034418523
108168756	'Gm46741'	mRNA	336.12	96.53	-1.799882931	8.23E-04	0.017293751
108168886	'Gm46816'	lncRNA	24.64	1.58	-3.963684803	6.09E-04	0.013792989
108168911	'Gm46831'	lncRNA	392.73	150.18	-1.386846914	1.64E-05	8.04E-04
108682	'Gpt2'	mRNA	7583.23	802.92	-3.239493021	6.40E-11	1.94E-08
108837	'Ibtk'	mRNA	2488.91	1121.18	-1.150490388	0.002923491	0.044361729
108943	'Trmt10a'	mRNA	188.5	88.28	-1.094452826	6.46E-05	0.002409051
109232	'Sccpdh'	mRNA	402.65	184.99	-1.122067492	0.002571615	0.040022857
109275	'Actr5'	mRNA	613.49	226.99	-1.4344142	7.99E-06	4.45E-04
109672	'Cyb5a'	mRNA	3609.28	1387.46	-1.379262041	6.50E-05	0.00242087
109900	'Asl'	mRNA	2333.75	383.91	-2.603817402	2.96E-04	0.007850777
110095	'Pygl'	mRNA	10177.67	1540.14	-2.724273735	4.23E-08	5.05E-06
110147	'Ehmt2'	mRNA	5349.29	2437.21	-1.13411428	8.80E-10	1.92E-07
110391	'Qdpr'	mRNA	1400.44	492.8	-1.506822515	1.07E-06	8.00E-05
110460	'Acat2'	mRNA	1396	666.71	-1.066161309	3.91E-04	0.009772367
112406	'Egln2'	mRNA	4598.51	1411	-1.704443112	1.27E-06	9.26E-05
112694759	'Gm20517'	mRNA	460.59	135.18	-1.768629825	1.96E-04	0.005742509
11303	'Abca1'	mRNA	17702.79	5495.72	-1.687597333	3.74E-15	3.08E-12
113868	'Acaa1a'	mRNA	921.25	424.22	-1.118778313	6.42E-05	0.00239725
11425	'Apoc4'	mRNA	76.21	3.06	-4.639916792	6.76E-04	0.015026259
11481	'Acvr2b'	mRNA	1753.78	744.3	-1.236508951	1.67E-07	1.62E-05
11532	'Adh5'	mRNA	1893.92	836.53	-1.178879385	1.09E-07	1.13E-05
11537	'Cfd'	mRNA	93717.53	3557.24	-4.719487887	6.76E-22	1.67E-18
115486436	'LOC115486436'	lncRNA	759.06	311.07	-1.28698997	9.16E-04	0.018765897
115486936	'Gm51577'	lncRNA	55.03	2.26	-4.608566904	1.58E-04	0.004810881
115487480	'Gm51820'	lncRNA	190.72	6.31	-4.918378998	1.58E-06	1.12E-04
115487752	'LOC115487752'	lncRNA	344.81	131.39	-1.391938434	0.002095689	0.034418523
115488016	'LOC115488016'	mRNA	98.1	3.98	-4.623254457	4.30E-07	3.72E-05
115488777	'Gm52290'	lncRNA	97.71	32.14	-1.60420719	5.75E-04	0.013247544
115489044	'LOC115489044'	mRNA	71.84	2.59	-4.791005809	8.66E-05	0.002989799
115489127	'Gm52437'	mRNA	5041.15	1180.69	-2.094119611	2.75E-06	1.81E-04
115489130	'LOC115489130'	lncRNA	1425.99	661.18	-1.108847515	6.94E-04	0.015336747
115489444	'Gm52506'	lncRNA	41.06	2.23	-4.204615451	2.68E-05	0.001187754
115490370	'Gm52876'	lncRNA	325.26	112.02	-1.537791643	5.20E-04	0.012299987
11555	'Adrb2'	mRNA	3705.4	589.65	-2.651693987	1.96E-08	2.59E-06
11607	'Agtr1a'	mRNA	6546.73	1401.68	-2.223619934	4.28E-06	2.67E-04
116914	'Slc19a2'	mRNA	404.14	184.47	-1.131485245	1.70E-06	1.20E-04
117197	'Bloc1s4'	mRNA	200.44	90.17	-1.15235071	0.001491932	0.026852726
117198	'Ivns1abp'	mRNA	11024.15	4928.48	-1.161453411	1.09E-05	5.79E-04
11752	'Anxa8'	mRNA	458.25	66.84	-2.777305019	6.28E-05	0.002357957
11781	'Ap4m1'	mRNA	1229.23	566.6	-1.117361531	1.15E-05	6.02E-04
11812	'Apoc1'	mRNA	1215.97	106.96	-3.506897872	2.08E-06	1.42E-04
11814	'Apoc3'	mRNA	687.31	5.43	-6.98415898	3.28E-11	1.10E-08
11865	'Arntl'	mRNA	1505.21	583.56	-1.367017778	5.80E-04	0.013332699
11973	'Atp6v1e1'	mRNA	2693.9	969.65	-1.474156813	0.002380364	0.037837436
12012	'Baat'	mRNA	44.46	5.9	-2.914573609	2.21E-04	0.006308584
12036	'Bcat2'	mRNA	4354.04	703.49	-2.629748552	1.65E-11	5.85E-09
12039	'Bckdha'	mRNA	5061.53	1753.46	-1.529370512	6.62E-07	5.34E-05
12040	'Bckdhb'	mRNA	1690.93	699.2	-1.274042193	8.12E-05	0.002859241
12125	'Bcl2l11'	mRNA	1145.9	488.7	-1.229475787	1.34E-04	0.004200624
12176	'Bnip3'	mRNA	9451.21	1521.79	-2.634726431	3.72E-12	1.58E-09
12177	'Bnip3l'	mRNA	3968.73	1507.14	-1.396869463	0.001267561	0.023627838
12228	'Btg3'	mRNA	2058.32	337.64	-2.607885246	8.74E-04	0.018149729
12257	'Tspo'	mRNA	2651	1169.05	-1.181194359	7.38E-05	0.002658273
12266	'C3'	mRNA	41070.79	14422.78	-1.509763138	1.39E-04	0.004306455
12268	'C4b'	mRNA	22819.57	9208	-1.309311324	0.002443943	0.038468818
12291	'Cacna1g'	mRNA	690.46	227.04	-1.604585193	0.002010311	0.033394864
12351	'Car4'	mRNA	2609.25	760.68	-1.778271877	0.001558087	0.027802446
12359	'Cat'	mRNA	18496.26	5480.25	-1.754918836	2.60E-06	1.73E-04
12411	'Cbs'	mRNA	732.48	55.26	-3.728599826	8.46E-08	9.14E-06
12416	'Cbx2'	mRNA	492.78	105.47	-2.22412333	3.46E-06	2.23E-04
12452	'Ccng2'	mRNA	997.1	323.94	-1.622014853	9.15E-07	7.05E-05
12475	'Cd14'	mRNA	244.84	119.96	-1.029299123	0.001752213	0.030267104
12575	'Cdkn1a'	mRNA	9252.94	2695.84	-1.779175465	0.001616472	0.028534534
12579	'Cdkn2b'	mRNA	252.97	53.07	-2.252903313	1.75E-06	1.22E-04
12583	'Cdo1'	mRNA	15333.23	5313.48	-1.528932163	0.002534545	0.039586804
12609	'Cebpd'	mRNA	4185.15	987.04	-2.084096044	3.27E-14	2.15E-11
12667	'Chrd'	mRNA	544.74	191.45	-1.508600475	7.13E-06	4.07E-04
12686	'Elovl3'	mRNA	113.24	7.99	-3.824520899	3.41E-06	2.20E-04
12815	'Col11a2'	mRNA	592.8	160.81	-1.882163144	1.06E-06	7.97E-05
12916	'Crem'	mRNA	356.9	149.67	-1.253739276	3.94E-05	0.001612565
12983	'Csf2rb'	mRNA	3717.35	1255.8	-1.565668056	0.001630115	0.028708805
13025	'Ctla2b'	mRNA	223.7	75.38	-1.569233598	0.001399061	0.02557792
13106	'Cyp2e1'	mRNA	43496.39	990.79	-5.456177832	1.20E-16	1.24E-13
13107	'Cyp2f2'	mRNA	600.65	55.44	-3.437398509	6.58E-05	0.002441631
13121	'Cyp51'	mRNA	1597.57	317.83	-2.329535766	3.41E-04	0.008767825
13139	'Dgka'	mRNA	2866.47	1146.76	-1.321711053	1.17E-04	0.003782722
13163	'Daxx'	mRNA	1013.12	444.62	-1.188152176	4.95E-05	0.001956104
13447	'Doc2b'	mRNA	3485.14	705.02	-2.305483551	0.002139542	0.034952934
13488	'Drd1'	mRNA	121.17	33.52	-1.854016301	2.15E-04	0.006189604
13542	'Dvl1'	mRNA	4972.45	2134.57	-1.220014026	3.15E-05	0.001343242
13560	'E4f1'	mRNA	1503.17	686.12	-1.131472269	8.02E-07	6.28E-05
13603	'Opn3'	mRNA	346.21	56.07	-2.62626838	2.46E-08	3.11E-06
13611	'S1pr4'	mRNA	174.21	81.77	-1.0910627	0.002043656	0.033834812
13685	'Eif4ebp1'	mRNA	2923.33	1063.43	-1.458886565	2.46E-04	0.006831356
13716	'Ell'	mRNA	3610.93	1464.84	-1.301627082	5.26E-05	0.002047627
13804	'Endog'	mRNA	319.64	116.96	-1.450500389	2.07E-05	9.64E-04
13850	'Ephx2'	mRNA	4733.56	2098.62	-1.173485267	1.08E-04	0.003520198
14012	'Mpzl2'	mRNA	2226.44	190.53	-3.54666171	3.65E-11	1.19E-08
14057	'Sfxn1'	mRNA	4416.83	1744.9	-1.339864551	4.76E-06	2.89E-04
14137	'Fdft1'	mRNA	4838.22	1131.73	-2.095943216	9.79E-37	1.93E-32
14201	'Fhl3'	mRNA	1434.29	314.93	-2.187244395	2.46E-05	0.001119179
14229	'Fkbp5'	mRNA	11912.53	3846.59	-1.63082602	9.91E-04	0.019795501
14245	'Lpin1'	mRNA	39993.41	5755.48	-2.796754584	6.31E-06	3.68E-04
14254	'Flt1'	mRNA	11860.05	5472.43	-1.115857641	0.001114962	0.021520843
14263	'Fmo5'	mRNA	2715.68	626.76	-2.115319213	4.80E-06	2.91E-04
14284	'Fosl2'	mRNA	12449.97	3893.78	-1.676899179	1.88E-05	8.94E-04
14296	'Frat1'	mRNA	386.34	108.21	-1.836081289	8.81E-08	9.43E-06
14311	'Cidec'	mRNA	23134.72	6379.39	-1.858569155	5.06E-05	0.001989915
14411	'Slc6a12'	mRNA	116.66	15.5	-2.911844053	0.001970293	0.032864823
14470	'Rabac1'	mRNA	2225.49	1006.37	-1.1449657	8.91E-04	0.018392488
14544	'Gda'	mRNA	5175.15	1612.07	-1.682687411	1.37E-04	0.004279443
14605	'Tsc22d3'	mRNA	7310.69	2488.77	-1.554575027	7.21E-04	0.015716752
14629	'Gclc'	mRNA	1990.8	986.06	-1.013602559	0.001577411	0.028020533
14645	'Glul'	mRNA	116464.97	19375.72	-2.587573895	4.32E-09	7.04E-07
14661	'Glud1'	mRNA	12930.03	4509.49	-1.519690059	6.55E-05	0.002434486
14729	'Gp5'	mRNA	254.45	67.76	-1.908886916	0.001096721	0.021283297
14775	'Gpx1'	mRNA	8067.82	3640.04	-1.148224602	0.002055752	0.033963816
14874	'Gstz1'	mRNA	3350.72	1203.53	-1.477191683	0.001039009	0.020434702
15016	'H2-Q5'	lncRNA	1226.4	495.13	-1.308555847	0.003248637	0.047968928
15108	'Hsd17b10'	mRNA	4809.42	949	-2.341390172	1.36E-06	9.80E-05
15109	'Hal'	mRNA	102.48	3.88	-4.721779124	4.34E-04	0.010615086
15257	'Hipk1'	mRNA	22710.81	10344.65	-1.134494322	0.001240774	0.023266289
15356	'Hmgcl'	mRNA	1103.31	349.24	-1.659521916	2.41E-12	1.08E-09
15567	'Slc6a4'	mRNA	600.18	105.22	-2.511999419	2.12E-07	1.98E-05
16005	'Igfals'	mRNA	164.89	16	-3.365014079	1.05E-12	5.15E-10
16009	'Igfbp3'	mRNA	3226.25	1096.63	-1.556776619	1.41E-04	0.00438335
16010	'Igfbp4'	mRNA	21729.35	10473.77	-1.052864568	3.44E-05	0.001434729
16194	'Il6ra'	mRNA	3568.43	1072.59	-1.73419053	1.68E-04	0.005035658
16206	'Lrig1'	mRNA	2240.63	1004.33	-1.157669876	0.001002231	0.019960133
16337	'Insr'	mRNA	17087.07	8381.45	-1.027633475	1.19E-08	1.66E-06
16364	'Irf4'	mRNA	13980.08	123.99	-6.817046147	2.15E-26	1.06E-22
16372	'Irx2'	mRNA	115.25	35.26	-1.708620434	1.20E-05	6.27E-04
16399	'Itga2b'	mRNA	1814.39	384	-2.240313781	2.26E-04	0.006419567
16450	'Jag2'	mRNA	2706.04	781.32	-1.792202175	0.001287416	0.023947403
16493	'Kcna5'	mRNA	1893.92	529.56	-1.838509525	1.15E-08	1.62E-06
16527	'Kcnk3'	mRNA	11160.43	3925.58	-1.507415112	1.05E-05	5.64E-04
16625	'Serpina3c'	mRNA	830.46	334.37	-1.312472668	1.85E-04	0.00547157
16774	'Lama3'	mRNA	1631.55	555.98	-1.553125708	9.00E-08	9.59E-06
16886	'Limk2'	mRNA	2038.82	1015.47	-1.005587744	2.88E-04	0.00769748
16918	'Mycl'	mRNA	3332.92	68.33	-5.6081227	5.97E-27	3.36E-23
16924	'Lnx1'	mRNA	2014.11	633.22	-1.669370805	3.01E-06	1.98E-04
16956	'Lpl'	mRNA	74230.82	21255.7	-1.804168494	5.60E-06	3.31E-04
170460	'Stard5'	mRNA	1197.82	426.74	-1.488998323	0.001693032	0.029516211
170716	'Cyp4f13'	mRNA	754.59	362.67	-1.057048463	4.16E-04	0.010286934
170721	'Papln'	mRNA	639.29	221.16	-1.531399513	2.51E-05	0.001136996
170736	'Parvb'	mRNA	4511.29	1567.4	-1.525170022	0.003085494	0.04616306
170737	'Znrf1'	mRNA	3549.01	1760.12	-1.011743187	3.88E-06	2.46E-04
170756	'Slc8b1'	mRNA	2238.38	587.92	-1.92876448	6.68E-12	2.57E-09
170768	'Pfkfb3'	mRNA	10414.27	5110.15	-1.027122841	0.002854028	0.043491687
170833	'Hook2'	mRNA	272.74	122.44	-1.155471826	3.24E-04	0.008445732
171543	'Bmf'	mRNA	1220.75	471.86	-1.371326309	2.23E-04	0.006359681
17172	'Ascl1'	mRNA	32.95	1.9	-4.113252164	4.08E-05	0.001659312
17174	'Masp1'	mRNA	611.86	150.12	-2.027060242	8.32E-04	0.017424137
17203	'Mc5r'	mRNA	306.3	49.15	-2.639790608	3.39E-06	2.20E-04
17207	'Mcf2l'	mRNA	7124.23	2106	-1.758227501	3.21E-04	0.008371585
17220	'Mcm7'	mRNA	1288.44	357.24	-1.85065202	5.08E-09	8.10E-07
17254	'Slc3a2'	mRNA	7487.46	2736.64	-1.452070123	2.74E-04	0.007400921
17347	'Mknk2'	mRNA	16693.07	7234.98	-1.206188613	1.52E-04	0.004677865
17480	'Mpl'	mRNA	270.35	62.59	-2.11074599	6.75E-04	0.015021654
17524	'Mpp1'	mRNA	2427.17	982.97	-1.304050507	4.44E-08	5.28E-06
17681	'Msc'	mRNA	93.69	35.12	-1.415754727	0.001501345	0.02697293
17691	'Sik1'	mRNA	9132.87	3099.96	-1.558820597	0.00131264	0.024302002
17831	'Muc2'	mRNA	707.03	103.32	-2.774633851	3.14E-05	0.00133726
17841	'Mup2'	mRNA	280.24	2.83	-6.629928805	7.35E-08	8.19E-06
17858	'Mx2'	lncRNA	122.31	31.23	-1.969773453	8.49E-04	0.017712828
17873	'Gadd45b'	mRNA	680.54	182.58	-1.898188124	1.29E-06	9.41E-05
17874	'Myd88'	mRNA	507.89	232.96	-1.124442649	1.80E-05	8.65E-04
17912	'Myo1b'	mRNA	2430.44	964.84	-1.332857698	7.62E-04	0.016285847
17966	'Nbr1'	mRNA	5745.22	2716.02	-1.080865906	2.48E-04	0.006858466
18030	'Nfil3'	mRNA	2131.08	475.79	-2.163180155	1.72E-06	1.20E-04
18035	'Nfkbia'	mRNA	5104.01	2028.59	-1.331154064	2.29E-09	4.11E-07
18038	'Nfkbil1'	mRNA	444.16	123.85	-1.842522644	3.32E-11	1.10E-08
18113	'Nnmt'	mRNA	910.2	272.39	-1.740534779	4.38E-05	0.001756887
18124	'Nr4a3'	mRNA	5160.97	476.73	-3.436412213	4.92E-07	4.15E-05
18128	'Notch1'	mRNA	13182.09	5941.14	-1.149767034	2.43E-04	0.006754737
18132	'Notch4'	mRNA	7603.04	2164.11	-1.812805632	1.83E-05	8.77E-04
18145	'Npc1'	mRNA	5530.48	2013.13	-1.457961685	0.001891806	0.032046986
18150	'Npm3'	mRNA	409.47	149.72	-1.45147773	0.001205571	0.022738804
18160	'Npr1'	mRNA	13744.74	4766.07	-1.52800789	7.26E-14	4.34E-11
18491	'Pappa'	mRNA	1172.52	301.95	-1.957232209	0.002281241	0.03664569
18552	'Pcsk5'	mRNA	2884.17	1286.59	-1.164602843	0.00170711	0.029688669
18563	'Pcx'	mRNA	17348.07	4657.79	-1.897056386	4.62E-06	2.83E-04
18616	'Peg3'	mRNA	38518.95	9483.02	-2.022150377	4.51E-08	5.35E-06
18669	'Abcb1b'	mRNA	1074.86	424.37	-1.340748897	1.89E-07	1.80E-05
18712	'Pim1'	mRNA	1689.42	618.65	-1.44933859	8.34E-05	0.002915084
18740	'Pitx1'	mRNA	39.45	4.69	-3.073076296	0.001925507	0.032312647
18755	'Prkch'	mRNA	3362.78	1155.53	-1.541101878	5.59E-09	8.72E-07
18803	'Plcg1'	mRNA	7844.59	3463.61	-1.179420332	1.56E-10	4.28E-08
18975	'Polg'	mRNA	3483.06	1718.96	-1.018817237	1.15E-04	0.003704063
19125	'Prodh'	mRNA	2624.72	464.73	-2.49769082	1.34E-08	1.84E-06
19157	'Cyth1'	mRNA	4328.64	1697.07	-1.350865964	3.83E-06	2.43E-04
19165	'Psen2'	mRNA	1372.3	586.48	-1.226439693	8.25E-09	1.21E-06
192194	'Btnl10'	mRNA	25.74	0.61	-5.390430588	0.001665932	0.029146792
192652	'Wdr81'	mRNA	2812.26	1391.53	-1.015063596	4.80E-07	4.08E-05
19273	'Ptpru'	mRNA	2151.98	739.58	-1.54088577	2.56E-12	1.14E-09
192775	'Kcnh6'	mRNA	1910.98	575.49	-1.731449253	8.45E-04	0.017638471
19301	'Pxmp2'	mRNA	346.56	95.34	-1.861890951	1.86E-07	1.78E-05
19305	'Pex5'	mRNA	3053.31	1212.77	-1.33207126	3.29E-05	0.001387508
19414	'Rasa3'	mRNA	6462.83	2421.01	-1.416560131	1.99E-05	9.38E-04
19416	'Rasd1'	mRNA	1577.61	680.65	-1.212755349	0.003013325	0.04531751
19417	'Rasgrf1'	mRNA	83.26	26.62	-1.644873624	0.002999805	0.045224036
195209	'Zfp469'	mRNA	3754.35	1118.81	-1.74659367	4.88E-07	4.13E-05
195733	'Grhl1'	mRNA	392.39	77.09	-2.347623763	2.54E-07	2.33E-05
19732	'Rgl2'	mRNA	2271.12	960.16	-1.242056174	0.003386294	0.049280509
19735	'Rgs2'	mRNA	3228.9	704.77	-2.195826073	2.45E-06	1.64E-04
19885	'Rorc'	mRNA	2404.91	360.33	-2.738608668	3.95E-19	5.57E-16
20044	'Rps14'	mRNA	3788.5	1642.76	-1.205502361	0.00267617	0.041291723
20182	'Rxrb'	mRNA	1886.87	840.23	-1.167136023	1.13E-11	4.18E-09
20216	'Acsm3'	mRNA	4855.38	697.5	-2.799321184	6.03E-08	6.88E-06
20266	'Scn1b'	mRNA	1923.88	890.08	-1.112007364	1.84E-05	8.77E-04
20280	'Scp2'	mRNA	29637.29	4672.66	-2.665097741	7.57E-08	8.38E-06
20359	'Sema6b'	mRNA	3059.29	1070.61	-1.51476363	3.03E-05	0.001303788
20361	'Sema7a'	mRNA	4497.67	1171.42	-1.940914878	3.20E-05	0.001354592
20397	'Sgpl1'	mRNA	9416.31	2207.76	-2.092576898	5.31E-15	4.11E-12
20442	'St3gal1'	mRNA	4740.89	2299.46	-1.043867174	7.89E-07	6.22E-05
20446	'St6galnac2'	mRNA	963.62	345.15	-1.481258168	0.002338392	0.037328298
20447	'St6galnac3'	mRNA	2925.11	1459.75	-1.002772159	1.39E-08	1.90E-06
20512	'Slc1a3'	mRNA	8296.93	1979.01	-2.067798918	2.00E-09	3.74E-07
20671	'Sox17'	mRNA	2099.01	750.39	-1.483998063	0.001121642	0.021586416
20677	'Sox4'	mRNA	4312.9	477.28	-3.175752116	6.36E-06	3.70E-04
20714	'Serpina3k'	mRNA	1290.56	56.69	-4.508877239	1.33E-05	6.85E-04
20717	'Serpina3m'	mRNA	884.57	19.5	-5.503326648	6.61E-10	1.48E-07
207592	'Tbc1d16'	mRNA	2511.61	787.73	-1.672838477	2.32E-08	2.96E-06
207728	'Pde2a'	mRNA	10733.53	3385.74	-1.66458176	9.79E-05	0.00328666
20778	'Scarb1'	mRNA	5121.24	1745.47	-1.55287499	2.48E-05	0.001127796
207932	'Urb1'	mRNA	2064.08	967.38	-1.093342207	1.28E-05	6.63E-04
208166	'Gm609'	mRNA	75.73	18.18	-2.05878382	0.00243553	0.038389511
208285	'Cyp4f17'	mRNA	1244.96	381.78	-1.705306588	4.83E-10	1.13E-07
208638	'Slc25a38'	mRNA	1182.66	530.97	-1.155336696	1.92E-07	1.82E-05
20887	'Sult1a1'	mRNA	6135.54	2478.29	-1.307845262	7.18E-05	0.002604347
20911	'Stxbp2'	mRNA	1165.45	523.34	-1.155061072	0.003330609	0.048720423
209195	'Clic6'	mRNA	127.59	11.16	-3.514529447	0.001376687	0.025250784
209645	'Bend7'	mRNA	401.56	192.9	-1.057787674	0.002534567	0.039586804
209692	'Dhtkd1'	mRNA	1257.64	391.2	-1.684752702	1.28E-07	1.29E-05
209773	'Dennd2a'	mRNA	2450.39	674.82	-1.860428387	3.69E-09	6.18E-07
211134	'Lzts1'	mRNA	232.21	73.08	-1.667957542	4.19E-04	0.010340115
211666	'Mgst2'	mRNA	103.09	26.49	-1.960282727	6.18E-04	0.013943102
211978	'Zfyve26'	mRNA	5439.45	1836.58	-1.566438234	3.20E-08	3.94E-06
212073	'Syne3'	mRNA	5457.23	1648.35	-1.727141905	1.33E-12	6.23E-10
212398	'Frat2'	mRNA	134.51	36.25	-1.891513098	0.001452543	0.026251568
212483	'Fam193b'	mRNA	4317.82	1816.49	-1.249146699	3.53E-07	3.11E-05
212647	'Aldh4a1'	mRNA	1622.13	772.24	-1.070759111	0.001840736	0.031492872
212670	'Catsper2'	mRNA	211.68	60.85	-1.798634473	6.71E-09	1.01E-06
212706	'N4bp3'	mRNA	759.65	282.13	-1.428960107	6.60E-04	0.014747051
212862	'Chpt1'	mRNA	7151.17	2401.6	-1.574185117	1.58E-06	1.12E-04
213053	'Slc39a14'	mRNA	21497.95	2349.86	-3.193554356	6.54E-07	5.30E-05
213393	'Depp1'	mRNA	11747.8	1336.53	-3.135823995	8.34E-11	2.46E-08
213573	'Cracr2b'	mRNA	913.11	341.93	-1.417076452	4.91E-05	0.001946233
21389	'Tbx6'	mRNA	218.48	67.75	-1.689192377	0.003276327	0.0482497
214597	'Sidt2'	mRNA	15607.45	6206.32	-1.330423599	2.11E-10	5.51E-08
214616	'Spata5l1'	mRNA	271.89	81.64	-1.735623819	7.45E-04	0.016058586
214804	'Syde2'	mRNA	2458.54	1100.61	-1.159498371	2.07E-04	0.005984811
215627	'Zbtb8b'	mRNA	212.42	12.98	-4.032821048	1.38E-05	7.01E-04
215641	'Mageb18'	mRNA	233.62	39.26	-2.573063049	1.87E-06	1.29E-04
216190	'Appl2'	mRNA	2710.16	1229.63	-1.140154498	1.61E-07	1.57E-05
216198	'Tcp11l2'	mRNA	1417.22	372.74	-1.926829816	4.79E-12	1.93E-09
216233	'Socs2'	mRNA	2880.53	714.47	-2.011400248	2.67E-07	2.44E-05
216441	'Slc26a10'	mRNA	148.68	55.6	-1.419100292	4.63E-04	0.011189153
216505	'Pik3ip1'	mRNA	2851.05	1089.36	-1.388009904	1.35E-14	9.36E-12
216613	'Ccdc85a'	mRNA	5091.92	1478.56	-1.784019986	1.91E-23	5.79E-20
21676	'Tead1'	mRNA	18414.98	7113.48	-1.372251334	3.41E-04	0.008767825
21679	'Tead4'	mRNA	2487.18	268.57	-3.211154562	2.64E-08	3.30E-06
216805	'Flcn'	mRNA	3238.16	744.07	-2.121654472	2.82E-09	4.90E-07
217012	'Unc45b'	mRNA	1004.59	371.31	-1.435908924	4.37E-04	0.010665305
217201	'Rundc1'	mRNA	1293.1	530.12	-1.286451287	7.37E-04	0.015967518
217344	'Rhbdf2'	mRNA	2033.43	827.48	-1.297120763	2.62E-05	0.001169545
217371	'Rab40b'	mRNA	671.26	84.26	-2.99392848	2.16E-06	1.46E-04
21743	'Inmt'	mRNA	1859.16	622.76	-1.577912665	1.35E-11	4.88E-09
217695	'Zfyve1'	mRNA	2417.42	1125.98	-1.102287496	5.07E-05	0.001990077
217698	'Acot5'	mRNA	40.2	0.94	-5.4117513	4.34E-07	3.75E-05
217721	'Flvcr2'	mRNA	430.47	52.14	-3.045425862	1.18E-05	6.18E-04
218203	'Mylip'	mRNA	5078.64	1772.91	-1.518321215	3.54E-04	0.00905354
218215	'Rnf144b'	mRNA	2322.78	753.16	-1.624830632	2.36E-15	2.17E-12
21832	'Thpo'	mRNA	174.23	57.5	-1.599458843	9.90E-04	0.019794664
21846	'Tie1'	mRNA	6129.69	2751.12	-1.155798488	0.00134121	0.024760324
218630	'Ccno'	mRNA	42.53	5.39	-2.97881681	1.54E-04	0.004732393
219094	'Khnyn'	mRNA	3884.43	1658.35	-1.227950756	1.46E-15	1.41E-12
219131	'Phf11a'	mRNA	378.95	18.34	-4.369236297	0.001104511	0.021391245
219132	'Phf11d'	mRNA	536.14	171.84	-1.641550966	0.002396322	0.038029796
219228	'Pcdh17'	mRNA	886.61	380.77	-1.219380383	0.002828577	0.043153845
22041	'Trf'	mRNA	15002.53	1169.28	-3.681516088	5.04E-20	8.29E-17
22061	'Trp63'	mRNA	272.28	10.27	-4.727935173	5.44E-09	8.58E-07
22117	'Tst'	mRNA	1116.77	120.93	-3.207071629	6.57E-15	4.89E-12
22241	'Ulk1'	mRNA	7189.23	2528.84	-1.507360256	5.17E-05	0.002023818
22247	'Umps'	mRNA	844.36	337.46	-1.323116693	1.67E-05	8.16E-04
22256	'Ung'	mRNA	183.19	53.27	-1.781946201	1.05E-04	0.003450323
22295	'Cdh23'	mRNA	1258.75	279.24	-2.172431532	2.05E-06	1.40E-04
22339	'Vegfa'	mRNA	12660.76	2989.67	-2.08230672	2.05E-13	1.14E-10
223455	'Marchf6'	mRNA	6016.64	2916.67	-1.044637676	9.74E-05	0.003276719
223649	'Nrbp2'	mRNA	9708.31	3865.62	-1.328518587	2.01E-05	9.45E-04
223690	'Ankrd54'	mRNA	587.92	268.36	-1.131483841	1.70E-06	1.19E-04
223722	'Mcat'	mRNA	440.78	178.53	-1.303879525	8.95E-04	0.018429922
223754	'Tbc1d22a'	mRNA	2267.75	939.95	-1.270610541	9.13E-05	0.003112784
223775	'Pim3'	mRNA	5912.18	1843.14	-1.681525249	9.17E-05	0.003120704
224023	'Klhl22'	mRNA	964.58	464.08	-1.055507779	1.04E-06	7.85E-05
224044	'Cyp2ab1'	mRNA	55.32	18.13	-1.609608051	0.001880572	0.031952717
224090	'Tmem44'	mRNA	1304.12	609.85	-1.09656402	0.002428404	0.038336816
224109	'Nrros'	mRNA	1936.54	822.09	-1.236116484	0.001664272	0.029130665
22433	'Xbp1'	mRNA	6210.03	1889.85	-1.716324305	2.33E-05	0.001066636
22436	'Xdh'	mRNA	43419.12	6005.11	-2.85406793	2.17E-09	3.95E-07
224640	'Lemd2'	mRNA	1394.14	617.59	-1.174647903	6.15E-11	1.90E-08
224648	'Uhrf1bp1'	mRNA	2942.27	1305.07	-1.172803998	5.50E-04	0.012826862
224824	'Pex6'	mRNA	2957.6	848.99	-1.800601606	1.92E-08	2.55E-06
224902	'Safb2'	mRNA	3163.1	1547.09	-1.031783162	1.03E-04	0.003416788
225372	'Apbb3'	mRNA	1274.42	439.31	-1.536530451	6.83E-08	7.65E-06
226040	'Tmem252'	mRNA	1107.93	176.8	-2.647694324	1.02E-05	5.46E-04
226154	'Lzts2'	mRNA	5554.57	2459.67	-1.175208778	1.81E-12	8.32E-10
226178	'Wbp1l'	mRNA	8776.98	3005.94	-1.545910326	0.001446399	0.026188518
22625	'Map3k19'	mRNA	294.03	72.17	-2.026573012	3.14E-08	3.88E-06
226407	'Rab3gap1'	mRNA	3365.45	1276.9	-1.398155936	4.46E-15	3.52E-12
226646	'Ndufs2'	mRNA	7235.87	3118.88	-1.214138319	4.09E-05	0.001660494
226744	'Cnst'	mRNA	3327.63	1282.6	-1.375424802	3.35E-06	2.17E-04
226791	'Lyplal1'	mRNA	296.78	106.08	-1.484219902	5.15E-04	0.012207363
22687	'Zpr1'	mRNA	992.12	375.57	-1.401427169	1.07E-05	5.68E-04
227298	'Retreg2'	mRNA	2638.6	1131	-1.222179438	4.46E-10	1.06E-07
227695	'Spout1'	mRNA	431.97	198.13	-1.124451245	1.50E-04	0.00463234
227696	'Phyhd1'	mRNA	2217.61	666	-1.735402432	2.65E-33	2.61E-29
227737	'Niban2'	mRNA	8710.15	3697.82	-1.236023561	0.001585606	0.028115472
228026	'Pdk1'	mRNA	2220.7	1086.24	-1.031670526	4.04E-04	0.010042531
228775	'Trib3'	mRNA	577.51	121.2	-2.25248153	2.14E-09	3.93E-07
229905	'Kyat3'	mRNA	1324.42	274.19	-2.272115061	1.69E-05	8.24E-04
230125	'Slc25a51'	mRNA	14201.47	4755.87	-1.578258845	7.11E-05	0.002588679
230279	'Tmem268'	mRNA	649.7	290.16	-1.162900662	0.002324104	0.0371527
230379	'Acer2'	mRNA	6194.92	2801.3	-1.144989435	0.001193387	0.022570801
230590	'Zyg11a'	mRNA	1039.56	84.06	-3.628367184	1.17E-16	1.24E-13
230734	'Yrdc'	mRNA	332.76	163.92	-1.021482988	3.63E-04	0.009251207
230784	'Sesn2'	mRNA	1501.46	433.33	-1.792822417	2.07E-08	2.68E-06
230796	'Wdtc1'	mRNA	4185.46	1812.92	-1.207069655	1.68E-04	0.005037308
230903	'Fbxo44'	mRNA	737.4	271.68	-1.440546608	7.99E-04	0.016954943
230979	'Tnfrsf14'	mRNA	1373.75	554.23	-1.309544743	5.37E-05	0.002074057
231070	'Insig1'	mRNA	1787.46	825.65	-1.114306504	7.61E-04	0.016285847
231253	'9130230L23Rik'	lncRNA	96.02	10.96	-3.130678089	1.03E-04	0.003403102
231642	'Alkbh2'	mRNA	149.71	57.53	-1.379717012	2.23E-05	0.001026817
231712	'Trafd1'	mRNA	7029.62	1463.77	-2.263761621	6.38E-10	1.44E-07
231713	'Naa25'	mRNA	1533.66	734.05	-1.063034306	3.12E-05	0.001330307
231717	'Pheta1'	mRNA	474.45	157.14	-1.594199595	5.42E-08	6.26E-06
231801	'Agfg2'	mRNA	3361.72	901.24	-1.899218207	5.09E-04	0.012105621
232146	'Eva1a'	mRNA	272.4	98.6	-1.4660578	2.05E-05	9.60E-04
232164	'Paip2b'	mRNA	1386.17	509.68	-1.443443861	6.30E-05	0.002362196
232493	'Gys2'	mRNA	815.6	134.45	-2.600833621	0.003231335	0.047801216
232685	'Lncpint'	lncRNA	8866.41	3471.86	-1.352643129	2.69E-11	9.15E-09
232785	'Zfp783'	lncRNA	562.46	271.76	-1.049413828	6.08E-04	0.013785485
233011	'Itpkc'	mRNA	1181.13	288.5	-2.033510371	1.63E-08	2.18E-06
233107	'Kctd15'	mRNA	1146.5	482.65	-1.248189303	8.77E-06	4.82E-04
233204	'Tbc1d17'	mRNA	3567.97	1398.2	-1.351536928	4.96E-06	2.99E-04
233490	'Crebzf'	mRNA	3635.56	1194.29	-1.606023391	3.58E-08	4.34E-06
233813	'Vwa3a'	mRNA	1409.28	526.41	-1.420681521	0.001314975	0.024333814
234199	'Fgl1'	mRNA	222.78	11.92	-4.224546884	7.62E-09	1.12E-06
234344	'Naf1'	mRNA	613.47	280.55	-1.128765221	0.001629604	0.028708805
234395	'Ushbp1'	mRNA	3267.69	920.11	-1.82839724	2.66E-04	0.007229328
234404	'Nxnl1'	mRNA	233.93	26.31	-3.152511898	1.91E-10	5.09E-08
234564	'Ces1f'	mRNA	940.36	199.91	-2.233863053	7.98E-06	4.45E-04
234678	'D230025D16Rik'	mRNA	1970.52	523.98	-1.91098295	1.36E-11	4.88E-09
235040	'Atg4d'	mRNA	741.53	369.71	-1.004109029	8.21E-04	0.017262912
235130	'Adamts15'	mRNA	3257.01	1106.99	-1.556901659	4.99E-07	4.20E-05
235320	'Zbtb16'	mRNA	43210.21	17909.32	-1.270661756	0.001477373	0.026627141
235627	'Nbeal2'	mRNA	3706.23	1631.21	-1.184009573	0.002541806	0.039668456
236451	'Phf11b'	mRNA	816.85	79.15	-3.367397602	2.86E-05	0.001250597
237175	'Adgrg2'	mRNA	4545.26	283.21	-4.004396065	2.91E-15	2.55E-12
237360	'Adamts14'	mRNA	1198.45	473.03	-1.341174526	2.49E-04	0.006870784
237860	'Ssh2'	mRNA	9501.64	4727.16	-1.00720134	7.14E-05	0.00259241
23830	'Capn10'	mRNA	445.52	205.85	-1.113884721	0.001464193	0.026425801
238377	'Gpr68'	mRNA	217.36	58	-1.90599315	0.00190382	0.032132876
238395	'Serpina3j'	mRNA	69.99	0.18	-8.634818327	1.06E-06	7.98E-05
23882	'Gadd45g'	mRNA	4494.94	997.83	-2.171431364	1.67E-04	0.005027652
239122	'Setdb2'	mRNA	10673.32	211.79	-5.655200569	1.91E-09	3.62E-07
239126	'C1qtnf9'	mRNA	1890.65	659.68	-1.5190419	2.12E-05	9.87E-04
23917	'Impdh1'	mRNA	6442.61	1899.07	-1.762352661	2.09E-04	0.006037567
239273	'Abcc4'	mRNA	2435.88	780.14	-1.642636342	2.69E-04	0.007302321
239405	'Rspo2'	mRNA	55.41	7.28	-2.927839252	1.95E-05	9.19E-04
239530	'Gpr20'	mRNA	287.34	60.28	-2.253106573	5.60E-04	0.012996221
23959	'Nt5e'	mRNA	514.35	176.5	-1.543124437	1.24E-04	0.00394427
23972	'Papss2'	mRNA	2492.4	901.71	-1.466791461	9.87E-14	5.73E-11
24014	'Rnasel'	mRNA	806.06	360.85	-1.15947464	6.05E-04	0.013762435
24063	'Spry1'	mRNA	1847.56	851.33	-1.117834085	4.88E-11	1.54E-08
24068	'Sra1'	mRNA	866.25	250.6	-1.789403224	3.89E-09	6.46E-07
240756	'Klhl12'	mRNA	642.57	317.9	-1.015288491	7.92E-04	0.016845173
241128	'Fam124b'	mRNA	98.82	12.93	-2.934524604	1.22E-05	6.38E-04
241274	'Pnpla7'	mRNA	6857.34	540.21	-3.666048286	1.04E-20	2.05E-17
241296	'Lrrc8a'	mRNA	14989.87	6119.91	-1.29240473	1.35E-05	6.91E-04
242484	'D630039A03Rik'	mRNA	784.69	21.54	-5.187126796	9.39E-08	9.93E-06
242570	'Raver2'	mRNA	252.45	99.52	-1.342921539	0.001906976	0.0321468
242785	'Klhl21'	mRNA	2626.38	637.9	-2.041672234	8.06E-12	3.06E-09
243303	'Gm454'	lncRNA	172.88	16.13	-3.421863604	7.36E-05	0.002657919
243372	'Zfp775'	mRNA	353.21	176.02	-1.004828422	0.002122106	0.034696829
243385	'Gprin3'	mRNA	2002.98	509.67	-1.974521482	4.33E-14	2.71E-11
243612	'Ssu2'	mRNA	378.83	44	-3.105898808	1.67E-06	1.18E-04
243755	'Slc13a4'	mRNA	56.78	11.46	-2.30878339	0.003005086	0.045241026
243816	'Gp6'	mRNA	183.6	49.7	-1.885243619	0.001128173	0.021648736
243923	'Rgs9bp'	mRNA	58.5	14.79	-1.984147095	5.82E-04	0.013371577
244144	'Usp35'	mRNA	888.68	416.01	-1.095043925	4.60E-04	0.011115188
245049	'Myrip'	mRNA	3173.23	1281.73	-1.307861688	4.40E-06	2.73E-04
245446	'Slitrk4'	mRNA	41.45	9.18	-2.174824774	0.001158707	0.022024987
245867	'Pcmtd2'	mRNA	1781.25	870.14	-1.033570486	6.21E-09	9.65E-07
246221	'Mpst'	mRNA	739.67	337.66	-1.131320545	6.84E-06	3.93E-04
246277	'Csad'	mRNA	5359.38	1473.04	-1.863272955	1.09E-14	7.71E-12
246728	'Oas2'	mRNA	358.92	117.63	-1.609403666	8.15E-04	0.017195494
246747	'Adig'	mRNA	930	195.68	-2.248748211	1.49E-05	7.45E-04
259097	'Olfr558'	mRNA	146.03	56.57	-1.368194768	1.65E-05	8.09E-04
26386	'Hsf4'	mRNA	171.42	61.62	-1.476165654	9.60E-05	0.003237348
26390	'Mapkbp1'	mRNA	3453.19	1587.37	-1.121294647	6.39E-04	0.014335006
26412	'Map4k2'	mRNA	4435.17	1952.03	-1.184017381	5.31E-07	4.42E-05
26457	'Slc27a1'	mRNA	32266.47	2860.88	-3.495505284	3.83E-20	6.87E-17
26568	'Slc27a3'	mRNA	454.41	149.54	-1.603457202	1.13E-09	2.40E-07
268301	'Sowahc'	mRNA	2993.08	551.61	-2.439920274	1.28E-06	9.38E-05
268345	'Kcnc2'	mRNA	688.69	265.62	-1.374485496	0.003076038	0.04609151
268566	'Gphn'	mRNA	5542.35	2167.4	-1.354530324	2.39E-04	0.006671945
268749	'Rnf31'	mRNA	2042.04	1010.18	-1.015399408	1.37E-09	2.79E-07
269346	'Slc28a2'	mRNA	984.1	406.08	-1.27704684	0.001779301	0.030627734
269378	'Ahcy'	mRNA	5063.38	742.2	-2.770212012	1.99E-09	3.74E-07
26938	'St6galnac5'	mRNA	1106.12	266.93	-2.05098991	2.49E-11	8.61E-09
270091	'Lrrc36'	mRNA	259.14	55.91	-2.212536767	7.78E-05	0.002760944
271047	'Serpina3b'	mRNA	266.67	5.17	-5.688425489	2.92E-07	2.64E-05
271278	'BC024139'	mRNA	25.61	1.58	-4.015443571	2.03E-04	0.005911306
272428	'Acsm5'	mRNA	459.99	119.79	-1.941040263	1.14E-04	0.003689131
279028	'Adamts13'	mRNA	69.21	3.21	-4.429015766	1.14E-07	1.17E-05
27965	'Spg21'	mRNA	2080.99	602.84	-1.787434596	9.81E-06	5.32E-04
279766	'Rhbdd3'	mRNA	270.48	107.23	-1.334830877	8.93E-04	0.018399985
27981	'Rsrp1'	mRNA	7166.53	1776.46	-2.012273036	1.09E-18	1.43E-15
28010	'Miip'	mRNA	810.15	341.49	-1.246359847	4.76E-06	2.89E-04
28019	'Ing4'	mRNA	734.42	358.83	-1.033310474	8.89E-05	0.003043074
29816	'Hip1r'	mRNA	3383.51	1318.56	-1.35955597	1.33E-07	1.33E-05
29858	'Pmm1'	mRNA	3114.95	507.9	-2.616593795	2.36E-08	3.00E-06
30049	'Scd3'	mRNA	39.25	2.43	-4.012351251	6.01E-04	0.013680433
30805	'Slc22a4'	mRNA	2751.85	283.38	-3.279571978	5.03E-10	1.17E-07
30838	'Fbxw4'	mRNA	1260.78	630.36	-1.000061898	1.68E-04	0.005037308
30840	'Fbxl6'	mRNA	593.53	214.09	-1.471103908	9.17E-06	5.00E-04
319520	'Dusp4'	mRNA	779.49	387.14	-1.009667359	0.001902667	0.032132876
319660	'Agmo'	mRNA	1284.42	484.03	-1.407952899	6.79E-08	7.63E-06
319713	'Ablim3'	mRNA	7054	2422.72	-1.541811352	5.32E-05	0.002064334
319880	'Tmcc3'	mRNA	10839.31	3617.49	-1.583213209	4.80E-08	5.63E-06
319899	'Dock6'	mRNA	10184.43	4626.12	-1.138490328	1.37E-05	7.01E-04
320014	'B930025P03Rik'	lncRNA	33.89	0.93	-5.187187305	6.94E-04	0.01533662
320187	'E230001N04Rik'	lncRNA	672.64	186.01	-1.854467103	1.19E-06	8.77E-05
320405	'Cadps2'	mRNA	759.58	362.25	-1.068209702	1.48E-05	7.41E-04
320456	'B330016D10Rik'	lncRNA	144.84	60.46	-1.260402104	6.48E-04	0.014509228
320747	'Lingo4'	mRNA	132.39	18.8	-2.816337908	1.34E-04	0.00419836
320974	'Lrrn4'	mRNA	854.86	71.86	-3.572389443	0.002285414	0.036667932
328330	'D130037M23Rik'	mRNA	212.06	89.26	-1.248386648	0.003214112	0.047564272
328381	'Sh2d4b'	mRNA	2813.84	1198.31	-1.23154259	2.67E-04	0.007256905
329015	'Atg2a'	mRNA	6431.63	2116.6	-1.603438509	1.83E-05	8.77E-04
329152	'Hecw2'	mRNA	1898.15	921.84	-1.042009867	7.60E-04	0.016285847
329790	'A630034I12Rik'	lncRNA	859.83	192.15	-2.161804913	2.18E-04	0.00625226
330385	'9530026P05Rik'	lncRNA	1344.17	581.71	-1.208345633	2.56E-05	0.001153711
330409	'Cecr2'	mRNA	2457.79	805.82	-1.608827131	1.46E-04	0.004518559
331524	'Xkrx'	mRNA	153152.1	24267.12	-2.657890616	3.58E-08	4.34E-06
338523	'Kdm7a'	mRNA	4474.03	1500.26	-1.576357988	5.78E-05	0.002203572
380660	'Acss3'	mRNA	4435.86	592.77	-2.903681694	4.13E-10	1.01E-07
380916	'Lrch1'	mRNA	4124.66	2041.17	-1.014874817	3.73E-07	3.26E-05
381058	'Unc93a'	mRNA	79.64	8.01	-3.314216079	6.81E-07	5.47E-05
381917	'Dnah3'	mRNA	776.09	134.17	-2.532151803	1.14E-05	5.98E-04
381974	'Mrgprg'	mRNA	214.98	32.47	-2.726920289	4.07E-04	0.010099136
381994	'E030018B13Rik'	mRNA	52.34	1.92	-4.76971819	4.03E-06	2.54E-04
382913	'Neil2'	mRNA	192.52	24.17	-2.993461895	5.29E-12	2.11E-09
383295	'Ypel5'	mRNA	1927.61	870.74	-1.146494425	1.34E-05	6.89E-04
432628	'Mfsd2b'	mRNA	676.36	247.54	-1.450098495	4.34E-05	0.00174547
432838	'Gm5460'	mRNA	385.25	2.84	-7.081691735	1.77E-11	6.23E-09
433197	'Gm29677'	lncRNA	51.87	6.7	-2.952329104	0.002309948	0.03698636
433503	'Gm29679'	lncRNA	52.85	16.18	-1.708219027	0.003120854	0.046526747
433766	'Trim63'	mRNA	348.43	31.06	-3.487846607	2.67E-04	0.007252943
434234	'Rexo5'	mRNA	380.74	100.92	-1.915624092	1.95E-04	0.005717626
434402	'Gm5617'	mRNA	199.68	99.32	-1.00746355	0.002400699	0.038066631
434775	'Gm5636'	lncRNA	1210.82	532.34	-1.185574538	0.001127454	0.021648736
449521	'Zfp213'	mRNA	257.6	112.61	-1.193754668	9.53E-04	0.019295776
50772	'Mapk6'	mRNA	3908.85	1159.34	-1.753447073	4.38E-04	0.01067824
50780	'Rgs3'	mRNA	7466.14	3040.06	-1.296262138	1.15E-08	1.62E-06
50907	'Preb'	mRNA	3823.42	1828.47	-1.064229985	1.32E-07	1.32E-05
50934	'Slc7a8'	mRNA	13462.1	647.91	-4.376973899	1.19E-08	1.66E-06
52231	'Ankzf1'	mRNA	1295.24	458.51	-1.498193346	2.73E-18	3.27E-15
52430	'Echdc2'	mRNA	1701.61	422.98	-2.008254533	1.81E-09	3.51E-07
52521	'Zfp622'	mRNA	968.39	379.63	-1.350996847	5.55E-13	2.92E-10
52637	'Cisd1'	mRNA	1080.51	354.28	-1.608762586	5.66E-17	6.38E-14
52857	'Gramd1a'	mRNA	3474.08	1131.65	-1.618204264	5.61E-10	1.27E-07
53333	'Tomm40'	mRNA	1459.83	724.48	-1.010774016	5.52E-04	0.012848206
53598	'Dctn3'	mRNA	809.78	402.03	-1.010211752	4.31E-05	0.001735614
53608	'Map3k6'	mRNA	15706.75	3345.46	-2.231107707	9.00E-06	4.92E-04
53620	'Vamp5'	mRNA	276.84	119.44	-1.212820917	1.81E-07	1.74E-05
53896	'Slc7a10'	mRNA	1496.54	418.01	-1.840019417	0.001406947	0.02568638
54140	'Avpr1a'	mRNA	202.91	92.1	-1.139654302	0.002257548	0.036366602
54153	'Rasa4'	mRNA	2461.34	796.6	-1.627524011	3.71E-07	3.25E-05
54219	'Cd320'	mRNA	330.25	128.72	-1.359331152	3.28E-07	2.92E-05
544817	'Arhgap27'	mRNA	2585.83	788.53	-1.71339712	0.001181935	0.022397153
54485	'Dll4'	mRNA	1151.83	454.43	-1.341818511	7.44E-04	0.016051947
54610	'Tbc1d8'	mRNA	1950.36	750.54	-1.377736669	8.10E-07	6.32E-05
54613	'St3gal6'	mRNA	2801	485.05	-2.529741488	1.34E-07	1.34E-05
54634	'Magix'	mRNA	152.24	57.58	-1.402591581	0.001289859	0.023958955
54710	'Hs3st3b1'	mRNA	820.99	118.7	-2.78999029	2.74E-07	2.49E-05
56036	'Ccnl2'	mRNA	5606.23	2565.22	-1.127948788	1.03E-06	7.82E-05
56078	'Car5b'	mRNA	7239.44	1691.62	-2.097471142	5.04E-05	0.001987569
56209	'Gde1'	mRNA	4361.6	920.63	-2.244163722	1.37E-25	5.40E-22
56338	'Txnip'	mRNA	71750.73	32344.1	-1.14949107	1.33E-04	0.004187061
56349	'Net1'	mRNA	12562.28	4578.78	-1.456064785	3.98E-06	2.51E-04
56357	'Ivd'	mRNA	5233.67	1392.38	-1.910266503	5.68E-13	2.95E-10
56448	'Cyp2d22'	mRNA	3831.92	1587.5	-1.271314113	6.80E-04	0.015088417
56449	'Ybx3'	mRNA	3656.69	1596.18	-1.195914147	3.92E-08	4.72E-06
56615	'Mgst1'	mRNA	5321.3	1517.25	-1.810322763	2.88E-05	0.001257322
56690	'Mlycd'	mRNA	1776.34	707.93	-1.327231907	1.40E-06	1.00E-04
56705	'Ranbp9'	mRNA	5032.13	1529.65	-1.71796522	4.26E-06	2.66E-04
56706	'Ccnl1'	mRNA	3387.39	1577.22	-1.102788185	5.35E-05	0.002069237
56738	'Mocs1'	mRNA	3157.26	618.32	-2.352259666	2.45E-15	2.19E-12
57247	'Zfp276'	mRNA	1712.19	829.83	-1.044953565	3.23E-05	0.001367395
57264	'Retn'	mRNA	3140.96	455.1	-2.786934595	8.75E-09	1.27E-06
57267	'Apba3'	mRNA	1187.32	508.73	-1.222740743	1.41E-05	7.13E-04
57276	'Vsig2'	mRNA	738.5	189.93	-1.959114691	2.47E-07	2.28E-05
57330	'Gigyf1'	mRNA	5745.75	2704.34	-1.087220267	9.05E-07	6.99E-05
57349	'Ppbp'	mRNA	1833.3	296.59	-2.627891439	1.91E-05	9.05E-04
57373	'Akip1'	mRNA	244.1	99.39	-1.296287894	0.002179097	0.035471118
57425	'U90926'	lncRNA	51.48	0.63	-6.360924044	1.88E-04	0.005556213
57436	'Gabarapl1'	mRNA	12366.11	3896.35	-1.666197386	8.44E-05	0.002938267
57444	'Isg20'	mRNA	434.54	134.49	-1.691996705	2.92E-04	0.007780829
57756	'Fhl5'	mRNA	158.53	69.83	-1.182947363	8.31E-04	0.017418831
58185	'Rsad2'	mRNA	725.9	228.67	-1.666479978	4.00E-04	0.009963109
58207	'Slc43a3'	mRNA	7587.91	3578.36	-1.084403495	2.26E-04	0.006407926
58244	'Stx6'	mRNA	1557.44	775.33	-1.006290941	3.09E-05	0.001321952
58909	'Fam13a'	mRNA	19058.71	2625.54	-2.85976349	8.09E-11	2.42E-08
59004	'Pias4'	mRNA	540.04	251.45	-1.102784367	2.04E-08	2.65E-06
59027	'Nampt'	mRNA	8855.16	3655.72	-1.276360252	0.002560428	0.039895952
59028	'Rcl1'	mRNA	924.46	325.32	-1.506748708	4.13E-14	2.63E-11
59289	'Ackr2'	mRNA	244.72	79.79	-1.616803266	1.22E-09	2.54E-07
60594	'Capn12'	mRNA	91.09	22.57	-2.01275504	0.00111176	0.021480044
60599	'Trp53inp1'	mRNA	16922.43	3489.59	-2.277805781	9.24E-04	0.01887381
620592	'Tmem28'	mRNA	36.55	4.76	-2.939534812	6.80E-05	0.002498842
623279	'Dok6'	mRNA	355.98	122.09	-1.543870109	5.18E-05	0.002025092
625850	'Gm11166'	lncRNA	77.39	10.96	-2.819617288	9.34E-05	0.003172856
628705	'Phf11c'	mRNA	1263.91	19.33	-6.030983058	6.95E-10	1.53E-07
634650	'Gbp11'	lncRNA	327.11	14.65	-4.48071629	2.63E-09	4.63E-07
64011	'Nrgn'	mRNA	851.24	255.84	-1.734310922	0.003063821	0.045943339
64099	'Parvg'	mRNA	957.15	157.53	-2.603073918	2.35E-05	0.001073615
64209	'Herpud1'	mRNA	4660.78	1950.39	-1.256806523	0.002974438	0.044961874
64899	'Lpin3'	mRNA	1089.4	468.89	-1.216204023	9.46E-07	7.24E-05
64930	'Tsc1'	mRNA	3488.47	1551.24	-1.169175041	1.13E-07	1.17E-05
66090	'Ypel3'	mRNA	2521.61	1061.15	-1.248715032	1.48E-10	4.09E-08
66112	'Mtarc1'	mRNA	1874.66	55.27	-5.084004246	2.08E-18	2.56E-15
66168	'Grina'	mRNA	18075.18	5400.6	-1.742819753	7.79E-05	0.002761911
66176	'Nat9'	mRNA	388.42	172.23	-1.17325486	2.68E-07	2.44E-05
66270	'Retreg1'	mRNA	3195.04	1005.28	-1.668240948	0.001898127	0.032085185
66277	'Klf15'	mRNA	7278.11	2210.05	-1.71948557	2.56E-06	1.71E-04
66293	'Snhg16'	lncRNA	444.37	109.15	-2.025420979	5.36E-06	3.18E-04
66438	'Hamp2'	mRNA	919.72	0.18	-12.34798924	1.58E-05	7.82E-04
664994	'Isoc2a'	mRNA	1100.45	521.11	-1.078431868	6.96E-04	0.015342335
665306	'3930402G23Rik'	lncRNA	196.04	39.77	-2.301259043	9.72E-04	0.019509546
66532	'Rep15'	mRNA	70.25	27.79	-1.337972956	0.002401537	0.038066631
66586	'Crls1'	mRNA	3188.55	501.39	-2.668892101	3.91E-09	6.46E-07
66612	'Ormdl3'	mRNA	6609.35	2850.71	-1.213188215	1.06E-05	5.68E-04
66627	'Ogfod2'	mRNA	561.92	141.57	-1.988876756	1.01E-12	5.02E-10
66645	'Pspc1'	mRNA	2592.11	724.66	-1.838759635	3.25E-04	0.008463576
66686	'Dcbld1'	mRNA	384	174.81	-1.135333672	0.001353459	0.024940683
66687	'Tbc1d15'	mRNA	2526.35	911.93	-1.470059244	0.001069474	0.020877764
667055	'Unc93a2'	mRNA	384.23	16.6	-4.532753246	1.73E-35	2.28E-31
668166	'Zxdb'	mRNA	975.16	457.76	-1.091041998	1.81E-07	1.74E-05
668225	'Fignl2'	mRNA	1211.25	601.83	-1.009059219	2.59E-05	0.001161883
66943	'Slc66a2'	mRNA	1004.11	453.14	-1.147904727	1.61E-05	7.94E-04
66953	'Cdca7'	mRNA	74.44	27.36	-1.444208488	5.87E-04	0.013481817
66979	'Pole4'	mRNA	389.49	153.69	-1.341529755	1.37E-04	0.004280706
66989	'Kctd20'	mRNA	3151.47	1357.16	-1.215431687	6.08E-11	1.89E-08
67026	'Thap4'	mRNA	831.72	402.08	-1.048617789	7.06E-05	0.002579301
67073	'Pi4k2b'	mRNA	747.69	242.04	-1.627190613	2.78E-05	0.001222962
67078	'Pgp'	mRNA	1011.45	436.56	-1.212190423	1.49E-12	6.89E-10
67151	'Psmd9'	mRNA	557.96	211.09	-1.402323207	8.24E-05	0.00289382
671535	'Parp10'	mRNA	866.1	361.13	-1.262015215	8.04E-04	0.017009603
67171	'Dram2'	mRNA	1986.59	852.21	-1.221008011	1.12E-04	0.003645883
67247	'Mtarc2'	mRNA	2313.99	881.87	-1.391750908	9.08E-09	1.31E-06
672763	'Gm13710'	lncRNA	2688.37	662.66	-2.020381313	1.36E-05	6.93E-04
67287	'Parp6'	mRNA	1872.64	869	-1.107643024	5.59E-09	8.72E-07
67379	'Dedd2'	mRNA	1661.46	586.92	-1.501215227	1.31E-05	6.76E-04
67389	'C1qtnf12'	mRNA	1798.22	310.68	-2.533057263	1.67E-19	2.43E-16
67392	'4833420G17Rik'	mRNA	1056.61	472.23	-1.161872944	0.001582515	0.028085895
67443	'Map1lc3b'	mRNA	7972.58	3062.9	-1.380148226	2.25E-04	0.006393956
67469	'Abhd5'	mRNA	2106.76	729.73	-1.52959483	7.01E-09	1.05E-06
67477	'Abhd15'	mRNA	1162.33	368.51	-1.657260599	7.62E-05	0.00271951
67489	'Ap4b1'	mRNA	1283.56	412.11	-1.639047925	3.82E-10	9.53E-08
67554	'Slc25a30'	mRNA	2042.1	405.81	-2.331189049	8.02E-04	0.016987706
67664	'Rnf125'	mRNA	7407.2	1215.12	-2.607824589	1.09E-07	1.13E-05
67672	'0610040B10Rik'	lncRNA	125.6	48.45	-1.374228035	0.001512675	0.02712707
67760	'Slc38a2'	mRNA	13984.16	4600.31	-1.603990486	2.67E-05	0.001186617
67976	'Trabd'	mRNA	2214.06	780.45	-1.504315734	8.15E-11	2.42E-08
68114	'Pwwp3a'	mRNA	1606.27	705.64	-1.186713556	3.07E-04	0.008082268
68118	'Atg101'	mRNA	1188.49	374.31	-1.666811608	2.96E-05	0.001284143
68371	'Pbld1'	mRNA	1277.85	218.37	-2.54888114	2.84E-04	0.007606821
68400	'0610043K17Rik'	lncRNA	541.88	50.7	-3.417947163	4.87E-07	4.13E-05
68481	'Mpzl1'	mRNA	666.48	290.52	-1.197918685	4.21E-04	0.010370747
68487	'Tmem140'	mRNA	3042.11	735.2	-2.048858373	3.00E-08	3.72E-06
68505	'Vps51'	mRNA	988.55	494.12	-1.000444132	1.58E-05	7.83E-04
68591	'Mocos'	mRNA	1149.6	436.7	-1.396425676	4.05E-04	0.010051437
68603	'Pmvk'	mRNA	956.26	225.06	-2.087103658	6.63E-05	0.002454469
68671	'Pcyt2'	mRNA	1171.44	480.11	-1.286851342	3.03E-05	0.001303788
68738	'Acss1'	mRNA	3946.25	955.24	-2.046552528	2.70E-05	0.001190609
68763	'1110038B12Rik'	lncRNA	176.19	46.19	-1.931393422	0.00130502	0.024194999
68775	'Atp6v1c2'	mRNA	171.19	37.71	-2.182662094	5.86E-04	0.013457652
68778	'Gucd1'	mRNA	7543.81	1381.51	-2.449048033	2.67E-09	4.69E-07
68817	'Ddi2'	mRNA	7477.45	3078.83	-1.280162372	1.12E-05	5.90E-04
68818	'Zfand2b'	mRNA	518.8	184.38	-1.492517197	1.30E-05	6.72E-04
68879	'Prpf6'	mRNA	3282.56	1589.25	-1.046476587	9.78E-04	0.019581466
68949	'Zfas1'	lncRNA	202.25	71.41	-1.501823604	5.49E-04	0.012826862
69008	'Cab39l'	mRNA	4347.49	870.8	-2.319773154	0.003104582	0.046378289
69065	'Chac1'	mRNA	468.43	60.03	-2.964116779	8.37E-23	2.36E-19
69090	'Ascc1'	mRNA	1061.76	435.65	-1.285224421	5.26E-06	3.13E-04
69171	'Cnppd1'	mRNA	2324.07	951.98	-1.287655142	4.40E-06	2.73E-04
69221	'2410006H16Rik'	lncRNA	550.55	137.43	-2.002197871	4.26E-10	1.03E-07
69372	'Mocs3'	mRNA	224.12	86.49	-1.373680014	7.55E-07	6.01E-05
69431	'1700022N22Rik'	lncRNA	50.87	10.58	-2.265448816	5.64E-05	0.002158526
69524	'Esam'	mRNA	4864.86	1653.42	-1.556944585	1.08E-06	8.08E-05
69546	'Mapk1ip1'	mRNA	1542.54	715.97	-1.107328509	0.002954616	0.044734283
69581	'Rhou'	mRNA	1907.24	331.16	-2.525865586	4.40E-11	1.40E-08
69635	'Dapk1'	mRNA	8939.82	2577.18	-1.794451169	1.88E-09	3.58E-07
69640	'Fam83g'	mRNA	183.72	51.43	-1.836903594	8.34E-05	0.002915084
69655	'Cd164l2'	mRNA	268.37	71.68	-1.904549385	9.67E-05	0.003259189
69660	'Tmbim1'	mRNA	7123.93	3064.65	-1.216950691	4.28E-04	0.010493968
69684	'Aarsd1'	mRNA	475.67	197.91	-1.265141967	6.42E-07	5.24E-05
69718	'Ipmk'	mRNA	1268.27	548.23	-1.210015155	2.73E-04	0.007372762
69749	'Epb41l4aos'	lncRNA	119.14	25.08	-2.248136368	3.58E-04	0.009163936
69876	'Thap3'	mRNA	459.33	228.48	-1.007436491	3.26E-04	0.008479501
69906	'Slc25a32'	mRNA	1689.07	578.33	-1.546255637	7.71E-05	0.002742113
70110	'Ifi35'	mRNA	538.51	262.54	-1.036465201	3.36E-07	2.98E-05
70152	'Mettl7a1'	mRNA	4333.48	2009.78	-1.108490687	1.98E-08	2.59E-06
70266	'Kyat1'	mRNA	1066.83	411.9	-1.372975395	7.85E-05	0.002778499
70381	'Tecpr1'	mRNA	7061.04	2116.7	-1.738065231	2.15E-08	2.76E-06
70405	'Calml3'	mRNA	66.74	3.04	-4.458389868	0.001490482	0.026838873
70575	'Gfod2'	mRNA	833.59	337.31	-1.305265052	2.77E-06	1.83E-04
70772	'Ggnbp1'	mRNA	215.37	46.19	-2.221076016	4.06E-08	4.87E-06
70807	'Arrdc2'	mRNA	1554	455.09	-1.771765538	7.60E-09	1.12E-06
71008	'4933401D09Rik'	lncRNA	102.2	4.13	-4.630628604	1.51E-05	7.52E-04
71206	'Katnal2'	mRNA	553.54	66.24	-3.062982093	4.36E-10	1.05E-07
71274	'4933433G15Rik'	lncRNA	123.27	49.55	-1.314864882	6.70E-04	0.014917347
71302	'Arhgap26'	mRNA	8548.28	3933.48	-1.119827897	0.002332351	0.037254349
71326	'Treml1'	mRNA	271.5	42.53	-2.674362455	5.69E-04	0.013148664
71361	'Aifm2'	mRNA	6431.5	2773.03	-1.213690556	0.001699675	0.029579739
71484	'8430415O14Rik'	lncRNA	440.75	80.54	-2.452183833	9.60E-05	0.003237348
71624	'4833411C07Rik'	lncRNA	445.72	15.84	-4.814732709	6.06E-15	4.60E-12
71729	'Rgs12'	mRNA	1108.03	511.25	-1.115886525	5.38E-04	0.012615821
71743	'Coasy'	mRNA	884.15	413.3	-1.097122368	6.32E-05	0.002369524
71767	'Tysnd1'	mRNA	1570.92	644.78	-1.284736847	0.001374344	0.025219539
71774	'Shroom1'	mRNA	447.67	106.2	-2.075631726	1.09E-07	1.13E-05
71803	'Slc25a18'	mRNA	123.23	37.38	-1.721156061	0.001652344	0.028991149
71820	'Wdr34'	mRNA	356.74	163.35	-1.12686543	2.88E-04	0.007705099
71878	'Fam83d'	mRNA	69.39	9.08	-2.934609065	0.001758007	0.030340624
71881	'Apmap'	mRNA	5126.31	1596.61	-1.682908598	5.53E-05	0.002123951
71909	'Haus5'	mRNA	474.88	191.18	-1.312636898	2.77E-04	0.007455681
71952	'Riox1'	mRNA	292.9	124.64	-1.232621514	5.12E-04	0.01216101
71962	'Castor1'	mRNA	560.25	236.51	-1.244194354	7.58E-08	8.38E-06
71982	'Snx10'	mRNA	2184.12	946.82	-1.205890503	6.99E-04	0.015373698
71983	'Tmco6'	mRNA	332.64	152.49	-1.125251784	3.28E-06	2.13E-04
71985	'Acad10'	mRNA	936.66	461.47	-1.021289598	5.90E-04	0.013521035
72075	'Ogfr'	mRNA	1113.16	529.53	-1.071879981	1.38E-05	7.01E-04
72123	'Ccdc71l'	mRNA	1041.08	504.73	-1.044490885	1.83E-06	1.27E-04
72199	'Mms19'	mRNA	2423.63	1158.36	-1.065090561	1.44E-14	9.82E-12
72287	'Plekhf1'	mRNA	489.95	229.26	-1.095626031	2.74E-05	0.001207003
72355	'Cdpf1'	mRNA	195.54	62.74	-1.640127501	2.47E-04	0.006852287
72388	'Ripk4'	mRNA	683.87	224.61	-1.606286718	0.002075256	0.034143074
72401	'Slc43a1'	mRNA	6065.17	221.14	-4.777535771	1.29E-23	4.24E-20
72469	'Plcd3'	mRNA	1482.39	704.03	-1.074211309	0.00155612	0.027779907
72628	'Hoxaas3'	lncRNA	940.78	431.06	-1.125956105	9.58E-05	0.003236384
72655	'Snhg5'	lncRNA	355.91	146.61	-1.279548202	7.84E-04	0.016705543
72726	'Tbcc'	mRNA	399.86	171.12	-1.224456761	4.66E-07	4.01E-05
72739	'Zkscan3'	mRNA	1322.29	619.37	-1.094161925	6.98E-06	4.00E-04
72750	'Fam117b'	mRNA	3494.59	1348.59	-1.373670385	3.16E-05	0.001343242
72775	'Fance'	mRNA	824.64	331.83	-1.313312621	1.38E-05	7.01E-04
72792	'2810459M11Rik'	mRNA	20.23	1.28	-3.979143191	7.56E-04	0.016244165
72805	'Zfp839'	mRNA	897.68	385.66	-1.218883346	5.75E-08	6.61E-06
73246	'Rassf6'	mRNA	299.67	67.7	-2.146118678	6.28E-07	5.16E-05
73338	'Itpripl1'	mRNA	940.43	413.83	-1.184271162	4.10E-06	2.57E-04
73658	'Spns1'	mRNA	899.99	413.56	-1.121819042	5.93E-05	0.002244137
73707	'Gucy2g'	mRNA	40.31	6.92	-2.542773585	7.57E-04	0.016253364
74080	'Nmnat3'	mRNA	569.67	193.39	-1.558637561	9.15E-05	0.003118226
74144	'Robo4'	mRNA	3674.6	1359.99	-1.433994495	3.68E-04	0.009313091
74154	'Unkl'	mRNA	2393.4	1076.52	-1.152678849	8.02E-08	8.76E-06
74155	'Errfi1'	mRNA	22164.26	3377.93	-2.714022567	1.66E-05	8.14E-04
74158	'Josd1'	mRNA	2133.92	826.13	-1.369056965	1.17E-06	8.71E-05
74182	'Gpcpd1'	mRNA	3595.68	1251.66	-1.522424125	4.12E-09	6.78E-07
74253	'Klrg2'	mRNA	393.39	59.5	-2.724984845	3.59E-05	0.00148316
74309	'Osbp2'	mRNA	562.26	104.55	-2.426970844	5.84E-08	6.69E-06
74574	'Lvrn'	mRNA	707.34	215.21	-1.716680529	7.64E-05	0.002723606
74747	'Ddit4'	mRNA	12629.31	1519.97	-3.054658608	6.40E-21	1.33E-17
74775	'Lmbr1l'	mRNA	1372.37	507.24	-1.435921247	2.07E-10	5.44E-08
74931	'4930481A15Rik'	lncRNA	427.27	149.98	-1.510378567	0.001603188	0.028363481
75234	'Rnf19b'	mRNA	1657.92	809.92	-1.033526084	5.49E-04	0.012826862
75750	'Slc10a6'	mRNA	1378.14	389.11	-1.824487422	3.92E-07	3.42E-05
75785	'Klhl24'	mRNA	7335.57	3235.49	-1.180923091	2.69E-06	1.78E-04
75905	'Dipk2b'	mRNA	893.53	441	-1.018743202	6.99E-04	0.01537271
76130	'Las1l'	mRNA	1796.87	848.52	-1.082458979	4.54E-08	5.37E-06
76187	'Adhfe1'	mRNA	2309.68	830.07	-1.47638773	0.001919983	0.032286334
76355	'Tgds'	mRNA	219.44	109.47	-1.003311226	1.22E-04	0.003900144
76454	'Fbxo31'	mRNA	15413.81	1537.25	-3.325804382	1.10E-19	1.73E-16
76487	'Ppp1r3g'	mRNA	197.64	2.52	-6.290957251	3.23E-05	0.001367395
76889	'Coq8b'	mRNA	1527.24	548.13	-1.478337194	0.001425081	0.0259155
77113	'Klhl2'	mRNA	2296.79	528.89	-2.118587121	5.72E-12	2.23E-09
78523	'Mrpl9'	mRNA	728.24	326.45	-1.157528384	6.49E-06	3.76E-04
78672	'9530057J20Rik'	mRNA	470.15	204.68	-1.199738094	3.60E-04	0.009202902
78754	'Galnt15'	mRNA	18317.71	7179.49	-1.351286069	1.46E-18	1.86E-15
78787	'Usp54'	mRNA	5837.06	2245.6	-1.378138372	0.00264333	0.040913025
78894	'Aacs'	mRNA	5809.58	605.59	-3.262015988	5.20E-21	1.14E-17
78914	'Nadsyn1'	mRNA	267.01	122.45	-1.124701924	8.61E-05	0.002978529
78943	'Ern1'	mRNA	3117.39	1307.59	-1.25342547	0.001056612	0.020739568
80283	'Abtb1'	mRNA	1046.26	457.16	-1.194475732	3.40E-10	8.59E-08
80292	'Zxdc'	mRNA	2258.15	1003.75	-1.169743454	7.36E-15	5.38E-12
80880	'Kank3'	mRNA	6084.29	1665.76	-1.868910727	1.98E-04	0.005808292
80981	'Arl4d'	mRNA	1050.04	199.73	-2.394287365	1.58E-05	7.83E-04
81018	'Rnf114'	mRNA	2092.3	935.57	-1.161171983	1.23E-10	3.46E-08
83383	'Tfap4'	mRNA	627.86	253.57	-1.308043426	0.001868841	0.03181336
83796	'Smarcd2'	mRNA	2352	1059.9	-1.149961886	1.20E-07	1.22E-05
83813	'Tnk1'	mRNA	96.62	38.05	-1.344289195	6.88E-04	0.015253358
84036	'Kcnn1'	mRNA	220.44	107.09	-1.041612038	2.89E-04	0.007726141
84095	'Pi4k2a'	mRNA	2424.29	803.19	-1.593746163	9.41E-07	7.23E-05
94040	'Clmn'	mRNA	8217.18	1227.66	-2.742733095	1.76E-09	3.43E-07
94224	'Srd5a2'	mRNA	18.98	2.19	-3.113740385	0.002235811	0.036171253
94279	'Sfxn2'	mRNA	446.72	200.02	-1.159227726	5.33E-04	0.012542591
96957	'Tmem62'	mRNA	811.77	305.44	-1.410194397	1.38E-05	7.01E-04
97031	'Tprn'	mRNA	668.97	307.12	-1.12315361	0.003114378	0.046480032
97287	'Mtmr14'	mRNA	2176.14	908.28	-1.260559447	0.001379704	0.025270878
99045	'Mrps26'	mRNA	593.61	292.87	-1.019255001	7.87E-04	0.016748369
99586	'Dpyd'	mRNA	7848.23	436.91	-4.166954249	1.06E-12	5.16E-10
99887	'Tlcd4'	mRNA	505.6	193.6	-1.384894321	0.001205728	0.022738804
BGIG10090_50755		lncRNA	183.91	76.92	-1.25756086	0.001797844	0.030893006
BGIG10090_51416		lncRNA	1227.12	429.85	-1.513365731	2.74E-04	0.007400921
BGIG10090_51448		lncRNA	29960.19	11424.85	-1.390872089	0.001756291	0.030324258
BGIG10090_51811		lncRNA	184.61	49.27	-1.905634429	0.002237097	0.03617221
BGIG10090_51815		lncRNA	408.45	80.41	-2.344710123	0.0016189	0.028544365
BGIG10090_52182		lncRNA	402.23	65.03	-2.628849342	5.32E-05	0.002064334
BGIG10090_52225		lncRNA	103.32	20.23	-2.352753958	4.04E-04	0.010040324
BGIG10090_52671		lncRNA	100.52	28.64	-1.811371474	1.36E-05	6.94E-04
BGIG10090_52976		lncRNA	3566.47	1061.13	-1.748891148	3.68E-05	0.001516397
BGIG10090_53014		lncRNA	257.05	83.48	-1.622559099	0.002434979	0.038389511
BGIG10090_53328		lncRNA	633.19	163.2	-1.955999189	2.42E-09	4.31E-07
BGIG10090_53384		lncRNA	39.6	2.3	-4.108613412	2.29E-04	0.006482908
BGIG10090_53620		lncRNA	211.44	17.37	-3.60551851	1.02E-06	7.72E-05
BGIG10090_53876		lncRNA	125.79	16.27	-2.950399991	3.44E-04	0.008829039
BGIG10090_53976		lncRNA	403.68	183.5	-1.137420659	3.75E-04	0.009437625
BGIG10090_54891		lncRNA	116.89	16.22	-2.849329253	8.17E-12	3.07E-09
BGIG10090_54997		lncRNA	105.82	20.72	-2.352440139	4.02E-06	2.54E-04
BGIG10090_55075		lncRNA	114.16	8.84	-3.690339351	7.29E-04	0.015841073
BGIG10090_55077		lncRNA	91.22	18.65	-2.290277814	0.002242443	0.03621412
BGIG10090_55243		lncRNA	5481.77	2677.65	-1.033676125	7.50E-04	0.016154007
BGIG10090_55860		lncRNA	330.75	119.79	-1.465224488	0.00129412	0.024012426
BGIG10090_56421		lncRNA	23.63	0.63	-5.233191743	3.67E-04	0.009306082
BGIG10090_56574		lncRNA	1138.08	372.98	-1.609438163	2.43E-05	0.001105609
BGIG10090_57267		lncRNA	115.59	0.63	-7.529623801	1.44E-08	1.97E-06
BGIG10090_57703		lncRNA	108.78	12.73	-3.095523005	4.94E-08	5.77E-06
BGIG10090_58281		lncRNA	2676.4	516.16	-2.374417856	1.36E-06	9.80E-05
BGIG10090_59109		lncRNA	76923.83	15273.42	-2.332407184	3.60E-18	4.18E-15
BGIG10090_59194		lncRNA	79.64	17.76	-2.165249883	9.15E-04	0.018755931
BGIG10090_59345		lncRNA	1036.94	264.84	-1.969155159	9.72E-06	5.28E-04
BGIG10090_59442		lncRNA	6413915.48	1391891.11	-2.204158991	6.84E-10	1.52E-07
BGIG10090_59544		lncRNA	320.12	5.7	-5.811005587	3.44E-09	5.83E-07
BGIG10090_59859		lncRNA	570.25	198.41	-1.523096962	1.50E-07	1.48E-05
BGIG10090_60103		lncRNA	8662.26	26.4	-8.358134355	1.23E-42	4.86E-38
BGIG10090_60512		lncRNA	3853.36	742.83	-2.375017707	3.43E-05	0.001433663
BGIG10090_61142		lncRNA	177.69	57.78	-1.620814199	7.70E-05	0.002740569
BGIG10090_61143		lncRNA	143.73	44.46	-1.692935678	3.05E-06	2.00E-04
BGIG10090_61209		lncRNA	71270.76	24423.52	-1.545039182	1.91E-05	9.05E-04
BGIG10090_61952		lncRNA	205.32	76.61	-1.422348002	2.70E-04	0.007312516
BGIG10090_62030		lncRNA	213.99	63.23	-1.758965775	1.86E-06	1.28E-04
BGIG10090_62415		lncRNA	132.8	60.88	-1.125274195	9.43E-04	0.019185827
BGIG10090_62683		lncRNA	338.43	64.18	-2.398693377	2.50E-04	0.006902231
BGIG10090_62848		lncRNA	60.2	3.8	-3.984071528	4.75E-06	2.89E-04
BGIG10090_63089		lncRNA	296.11	66.03	-2.164871926	0.001008668	0.020027672
BGIG10090_63826		lncRNA	43.29	4.09	-3.402349437	5.07E-04	0.012073712
BGIG10090_64190		lncRNA	138.41	31.32	-2.143832341	8.38E-04	0.017518583
BGIG10090_64202		lncRNA	76.52	2.51	-4.928735033	7.49E-05	0.002686976
BGIG10090_64426		lncRNA	731.15	364.02	-1.0061666	0.00331173	0.048571636
BGIG10090_64707		lncRNA	121.1	41.98	-1.528476495	3.63E-04	0.009251207
BGIG10090_64827		lncRNA	271.62	82.12	-1.725789543	6.05E-05	0.002282238
BGIG10090_64862		lncRNA	308.2	49.29	-2.644563825	1.29E-06	9.42E-05
BGIG10090_65238		lncRNA	414.56	156.99	-1.400938038	0.001119273	0.021566347
BGIG10090_65560		lncRNA	24.33	2.54	-3.258859248	0.001858436	0.031723107
BGIG10090_65595		lncRNA	715.94	329.72	-1.118573353	1.86E-06	1.28E-04
BGIG10090_65859		lncRNA	151.52	57.89	-1.388230446	0.003403353	0.049437588
BGIG10090_66105		lncRNA	32.04	0.18	-7.513598249	5.93E-04	0.013568158
BGIG10090_66437		lncRNA	156.14	57.46	-1.442191298	0.002439189	0.038416497
BGIG10090_66439		lncRNA	68.69	0.18	-8.609082584	8.10E-08	8.80E-06
BGIG10090_66450		lncRNA	74.23	21.39	-1.79521637	0.003418488	0.049620907
mmu_circ_0000100		circRNA	100.03	33.43	-1.581463691	2.01E-04	0.005875398
mmu_circ_0000376		circRNA	299.56	112.96	-1.40707035	0.001031014	0.020338303
mmu_circ_0000458		circRNA	172.7	48.3	-1.838208242	0.001867081	0.03181336
mmu_circ_0000530		circRNA	16.87	0.17	-6.592673289	1.05E-04	0.00346705
mmu_circ_0000536		circRNA	625.59	170.21	-1.877950456	0.002198384	0.035692533
mmu_circ_0000537		circRNA	1095.98	297.75	-1.880032268	0.001644167	0.028868415
mmu_circ_0000539		circRNA	571.47	31.29	-4.191095572	1.78E-07	1.73E-05
mmu_circ_0000556		circRNA	28.55	0.18	-7.346351279	1.57E-06	1.12E-04
mmu_circ_0000651		circRNA	297.5	70.38	-2.079718903	2.63E-08	3.30E-06
mmu_circ_0000765		circRNA	32.7	0.18	-7.542052286	0.003118939	0.046522307
mmu_circ_0000783		circRNA	36.13	0.18	-7.685387598	0.00225955	0.036371289
mmu_circ_0000845		circRNA	58.44	24.43	-1.258200633	0.003082211	0.046142484
mmu_circ_0000867		circRNA	220.33	45.54	-2.274501423	1.43E-04	0.004418437
mmu_circ_0000907		circRNA	18.05	0.17	-6.691578964	7.43E-05	0.00266873
mmu_circ_0000931		circRNA	85.55	26.31	-1.701391169	0.001859018	0.031723107
mmu_circ_0000964		circRNA	118.32	34.5	-1.778117259	1.63E-04	0.004929971
mmu_circ_0001057		circRNA	16.46	0.17	-6.557935138	1.07E-04	0.003501621
mmu_circ_0001163		circRNA	122.79	3.5	-5.134293255	1.56E-04	0.004764116
mmu_circ_0001246		circRNA	17.15	0.17	-6.618405812	8.45E-05	0.002938534
mmu_circ_0001339		circRNA	12.88	0.17	-6.208853023	5.62E-04	0.013019071
mmu_circ_0001396		circRNA	249.81	75.45	-1.727307799	3.39E-04	0.008740541
mmu_circ_0001397		circRNA	246.8	74.06	-1.736641858	4.49E-04	0.010911905
mmu_circ_0001413		circRNA	374.86	64.82	-2.531902994	7.49E-04	0.016144977
mmu_circ_0001501		circRNA	123.67	33.19	-1.897795978	5.06E-06	3.04E-04
mmu_circ_0001570		circRNA	226.78	77.62	-1.546885164	1.26E-04	0.004001935
mmu_circ_0001612		circRNA	132.46	51.99	-1.349434652	0.001126299	0.021648736
mmu_circ_0001659		circRNA	164	67.27	-1.285778489	6.72E-05	0.002477069
mmu_circ_0001679		circRNA	282.91	68.99	-2.03586115	2.61E-07	2.39E-05
mmu_circ_0001726		circRNA	204.87	80.24	-1.352332945	0.002518652	0.039385015
mmu_circ_0001822		circRNA	44.6	0.18	-7.987620023	9.70E-08	1.02E-05
mmu_circ_0001875		circRNA	31.11	0.18	-7.470075342	1.34E-06	9.70E-05
mmu_circ_0002033		circRNA	13.21	0.17	-6.245427108	4.50E-04	0.010915992
mmu_circ_0002057		circRNA	175.11	51.34	-1.7701268	2.16E-04	0.006211776
mmu_circ_0002480		circRNA	2058.33	949.61	-1.116059236	1.58E-04	0.004811311
mmu_circ_0002662		circRNA	63.39	22.88	-1.470162078	0.002821355	0.043060321
mmu_circ_0002718		circRNA	20.2	0.17	-6.853161025	7.08E-05	0.00258224
mmu_circ_0002793		circRNA	144	55.66	-1.371306904	3.35E-05	0.001408443
mmu_circ_0003032		circRNA	156.47	59.4	-1.397237372	0.001762973	0.030373175
mmu_circ_0003069		circRNA	17.12	0.17	-6.616926095	2.52E-04	0.006935406
mmu_circ_0003078		circRNA	11.95	0.17	-6.101512961	9.36E-04	0.019066273
mmu_circ_0003229		circRNA	74.17	30.8	-1.267835477	0.001385033	0.025356702
mmu_circ_0003522		circRNA	70.6	21.25	-1.732156564	6.18E-04	0.013943102
mmu_circ_0003589		circRNA	124.47	58.33	-1.093448982	5.36E-04	0.012598115
mmu_circ_0003687		circRNA	15.93	0.17	-6.514031204	2.34E-04	0.006562222
mmu_circ_0003774		circRNA	573.68	175.77	-1.706596278	2.72E-04	0.007367495
mmu_circ_0003825		circRNA	267.04	34.15	-2.966956533	8.66E-05	0.002989799
mmu_circ_0003826		circRNA	184.26	28.83	-2.675970107	2.69E-05	0.001190042
mmu_circ_0003887		circRNA	11.78	0.17	-6.083034308	9.19E-04	0.018795833
mmu_circ_0003944		circRNA	11.93	0.17	-6.099442321	9.34E-04	0.019044254
mmu_circ_0003971		circRNA	121.48	43.43	-1.484108677	8.51E-04	0.017747178
mmu_circ_0004082		circRNA	390.37	152.77	-1.35343273	1.19E-06	8.73E-05
mmu_circ_0004451		circRNA	38.82	0.18	-7.78707805	1.12E-07	1.16E-05
mmu_circ_0004538		circRNA	18.25	0.17	-6.708092971	1.20E-04	0.003869724
mmu_circ_0004600		circRNA	24.46	0.18	-7.124397799	2.81E-05	0.001229809
mmu_circ_0004726		circRNA	79.29	27.39	-1.53341056	2.59E-04	0.007093078
mmu_circ_0004899		circRNA	16.93	0.17	-6.597893296	1.28E-04	0.004072652
mmu_circ_0004933		circRNA	125.08	28.78	-2.119944623	8.91E-04	0.018392488
mmu_circ_0005111		circRNA	172.33	75.54	-1.18979976	3.35E-04	0.008685035
mmu_circ_0005200		circRNA	65.4	19.09	-1.776374403	2.78E-04	0.007492658
mmu_circ_0005230		circRNA	22.04	0.18	-6.975462602	1.23E-05	6.39E-04
mmu_circ_0005233		circRNA	224.98	29.91	-2.910964977	1.83E-05	8.77E-04
mmu_circ_0005263		circRNA	130425.2	57649.43	-1.177844439	0.002753437	0.042252568
mmu_circ_0005278		circRNA	23.42	0.18	-7.06345716	7.40E-06	4.19E-04
mmu_circ_0005279		circRNA	34.1	0.18	-7.602210742	1.48E-07	1.47E-05
mmu_circ_0005586		circRNA	261.48	82.8	-1.658941197	2.02E-05	9.51E-04
mmu_circ_0005794		circRNA	211.88	31.36	-2.756157061	1.19E-07	1.22E-05
mmu_circ_0005799		circRNA	1675.71	329.78	-2.34517492	6.64E-09	1.01E-06
mmu_circ_0006074		circRNA	98.19	41.34	-1.24810675	0.002347705	0.037454104
mmu_circ_0006351		circRNA	29.86	0.18	-7.41051785	6.43E-06	3.73E-04
mmu_circ_0006547		circRNA	237.37	84.87	-1.48380844	0.002064565	0.034009904
mmu_circ_0006754		circRNA	46.41	0.18	-8.04489396	0.00109312	0.021250249
mmu_circ_0006780		circRNA	963.08	156.42	-2.622214042	6.68E-09	1.01E-06
mmu_circ_0006800		circRNA	21.63	0.17	-6.950845223	3.42E-05	0.001430887
mmu_circ_0007135		circRNA	14.64	0.17	-6.391383522	2.44E-04	0.006768981
mmu_circ_0007275		circRNA	386.18	182.05	-1.08494079	5.39E-05	0.002078088
mmu_circ_0007310		circRNA	15.13	0.17	-6.439332958	2.10E-04	0.006064345
mmu_circ_0007324		circRNA	157.43	37.96	-2.05233699	2.73E-04	0.007372868
mmu_circ_0007427		circRNA	15.18	0.17	-6.442065432	2.63E-04	0.007182117
mmu_circ_0007714		circRNA	97.33	27.18	-1.840346129	0.002384659	0.037890433
mmu_circ_0007795		circRNA	102.96	26.77	-1.943611758	3.19E-05	0.001352047
mmu_circ_0007916		circRNA	543.89	128.4	-2.082706996	6.32E-06	3.68E-04
mmu_circ_0008007		circRNA	190.44	45.88	-2.053329352	1.78E-04	0.005288965
mmu_circ_0008135		circRNA	99.18	32.85	-1.594347814	4.70E-05	0.001869787
mmu_circ_0008168		circRNA	14.86	0.17	-6.413273743	2.24E-04	0.006372025
mmu_circ_0008253		circRNA	39.91	0.18	-7.827184496	6.61E-07	5.34E-05
mmu_circ_0008281		circRNA	97.46	41.58	-1.229101838	7.15E-04	0.015616901
mmu_circ_0008350		circRNA	15.9	0.17	-6.508489695	2.06E-04	0.005979341
mmu_circ_0008416		circRNA	16.45	0.17	-6.559053644	1.25E-04	0.003989243
mmu_circ_0008513		circRNA	980.74	180.25	-2.443831343	0.001939301	0.032500429
mmu_circ_0008533		circRNA	398.69	155.49	-1.358476023	8.80E-04	0.018250549
mmu_circ_0008720		circRNA	82.25	18.55	-2.148695298	7.45E-05	0.002674871
mmu_circ_0008839		circRNA	104.43	19.15	-2.447244263	1.35E-05	6.91E-04
mmu_circ_0009073		circRNA	69.64	23.95	-1.539800853	0.002808439	0.042896375
mmu_circ_0009086		circRNA	30.67	0	-21.55743975	6.37E-09	9.85E-07
mmu_circ_0009121		circRNA	1347.77	291.1	-2.211009698	6.82E-10	1.52E-07
mmu_circ_0009367		circRNA	102.58	25.38	-2.014709224	8.24E-04	0.017293751
mmu_circ_0009533		circRNA	11.83	0.17	-6.08825962	8.75E-04	0.018149729
mmu_circ_0009588		circRNA	110.63	34.1	-1.698080025	2.98E-04	0.007871927
mmu_circ_0009590		circRNA	94.45	34.25	-1.463405392	0.003210001	0.047531485
mmu_circ_0009692		circRNA	207.24	88.84	-1.222038256	2.13E-04	0.006126353
mmu_circ_0009786		circRNA	65.32	18.74	-1.801343346	2.59E-04	0.007093078
mmu_circ_0009812		circRNA	51.83	12.89	-2.007218541	0.002805747	0.042871859
mmu_circ_0009864		circRNA	144.72	49.46	-1.548898732	4.25E-04	0.010454042
mmu_circ_0010050		circRNA	139.68	37.18	-1.909367112	1.30E-05	6.71E-04
mmu_circ_0010340		circRNA	357.9	137.24	-1.382849544	4.02E-07	3.49E-05
mmu_circ_0010355		circRNA	1390.2	184.23	-2.915688256	4.74E-07	4.05E-05
mmu_circ_0010395		circRNA	191.99	8.84	-4.441596212	5.48E-06	3.25E-04
mmu_circ_0010628		circRNA	28.9	0.18	-7.366151805	5.05E-05	0.001987569
mmu_circ_0010678		circRNA	119.22	42.31	-1.494577132	0.001267555	0.023627838
mmu_circ_0011026		circRNA	2251.89	180.64	-3.639914615	1.69E-06	1.19E-04
mmu_circ_0011131		circRNA	24.4	0.18	-7.120487179	1.67E-05	8.16E-04
mmu_circ_0011132		circRNA	276.62	0.18	-10.61517522	3.28E-15	2.75E-12
mmu_circ_0011298		circRNA	88.07	28.34	-1.635688932	0.001284503	0.023904476
mmu_circ_0011383		circRNA	383.01	151.91	-1.334172568	1.22E-04	0.003910894
mmu_circ_0011415		circRNA	11.16	0.17	-6.005099026	0.001247358	0.023356446
mmu_circ_0011675		circRNA	34.29	0.18	-7.608483097	1.35E-06	9.72E-05
mmu_circ_0011676		circRNA	709.51	240.17	-1.562742653	1.58E-13	8.91E-11
mmu_circ_0012054		circRNA	146.35	48.26	-1.600488869	7.61E-04	0.016285847
mmu_circ_0012059		circRNA	141.92	60.92	-1.220067452	0.002305412	0.036928721
mmu_circ_0012117		circRNA	84.56	32.21	-1.392347434	6.52E-04	0.01459667
mmu_circ_0012139		circRNA	132.21	10.24	-3.691003096	1.76E-04	0.005246327
mmu_circ_0012189		circRNA	142.93	29.52	-2.275398189	2.97E-05	0.001286245
mmu_circ_0012219		circRNA	165.95	51.49	-1.688360808	9.35E-04	0.019060726
mmu_circ_0012326		circRNA	23.22	0.18	-7.050921829	1.38E-05	7.01E-04
mmu_circ_0012352		circRNA	668.54	273.69	-1.288480954	8.70E-04	0.018091208
mmu_circ_0012525		circRNA	280.16	40.51	-2.78982932	2.20E-06	1.48E-04
mmu_circ_0012529		circRNA	36.68	0	-21.79672433	1.84E-09	3.55E-07
mmu_circ_0012612		circRNA	20.15	0.17	-6.849153755	2.61E-05	0.001168303
mmu_circ_0012750		circRNA	271.09	89.57	-1.59762161	3.37E-04	0.008705448
mmu_circ_0012766		circRNA	24.83	0.18	-7.148482299	2.13E-05	9.89E-04
mmu_circ_0012796		circRNA	74.95	27.49	-1.447071016	0.003168585	0.047031673
mmu_circ_0013034		circRNA	79.01	29.06	-1.442913855	0.001087058	0.021147783
mmu_circ_0013058		circRNA	142.1	55.17	-1.364864081	9.33E-04	0.019039271
mmu_circ_0013106		circRNA	395.15	78.15	-2.338170013	2.70E-08	3.37E-06
mmu_circ_0013368		circRNA	15.92	0.17	-6.509684173	2.15E-04	0.006189604
mmu_circ_0013437		circRNA	207.11	79.76	-1.376694307	5.73E-07	4.75E-05
mmu_circ_0013505		circRNA	59.18	23.5	-1.332521047	0.003389164	0.049299842
mmu_circ_0013598		circRNA	466.36	67.46	-2.789330082	2.79E-04	0.007499364
mmu_circ_0013640		circRNA	99.55	40.32	-1.303937366	0.002496823	0.039121193
mmu_circ_0013647		circRNA	113.08	32.35	-1.805471535	9.37E-07	7.20E-05
mmu_circ_0013704		circRNA	57.76	15.24	-1.922053568	1.82E-04	0.005394611
mmu_circ_0013814		circRNA	209.09	86.84	-1.267683581	5.17E-05	0.002023818
mmu_circ_0013824		circRNA	16.6	0.17	-6.571270109	1.41E-04	0.004377387
mmu_circ_0014064		circRNA	2041.86	511.51	-1.997049909	4.84E-10	1.13E-07
mmu_circ_0014065		circRNA	865.89	199.57	-2.117263411	4.42E-15	3.52E-12
mmu_circ_0014075		circRNA	85.4	24.38	-1.808451565	5.07E-05	0.001990077
mmu_circ_0014122		circRNA	18.74	0.17	-6.745600383	6.29E-05	0.00235931
mmu_circ_0014214		circRNA	32.74	0.18	-7.542971366	0.003316548	0.048606155
mmu_circ_0014290		circRNA	798.89	127.82	-2.643854991	7.67E-19	1.04E-15
mmu_circ_0014291		circRNA	344.21	72.89	-2.239588359	1.47E-16	1.49E-13
mmu_circ_0014416		circRNA	193.82	36.92	-2.392419928	1.01E-04	0.003344724
mmu_circ_0014644		circRNA	358.64	43.95	-3.028635033	4.01E-12	1.69E-09
mmu_circ_0014645		circRNA	638	58.34	-3.451061105	4.83E-20	8.28E-17
mmu_circ_0014654		circRNA	103.46	30.78	-1.748897953	0.00258646	0.040222159
mmu_circ_0014662		circRNA	343.96	149.12	-1.205758318	2.68E-05	0.001187754
mmu_circ_0014670		circRNA	21.95	0.17	-6.97204255	3.68E-05	0.001516397
mmu_circ_0014771		circRNA	406.33	121.76	-1.738562301	6.42E-07	5.24E-05
mmu_circ_0015163		circRNA	78.53	21.61	-1.861340433	2.19E-05	0.00100996
mmu_circ_0015245		circRNA	131.1	47.69	-1.458957956	2.35E-04	0.00658063
mmu_circ_0015253		circRNA	297.41	113.03	-1.395784539	0.002045525	0.033851526
mmu_circ_0015593		circRNA	296.78	84.41	-1.813840933	0.001837234	0.03145021
mmu_circ_0015953		circRNA	27.66	0.18	-7.301555269	2.13E-06	1.45E-04
mmu_circ_0015954		circRNA	21.36	0.17	-6.93258437	2.90E-05	0.001264634
mmu_circ_0015955		circRNA	354.93	126.85	-1.484403651	1.41E-06	1.01E-04
mmu_circ_0016171		circRNA	16.48	0.17	-6.559467871	1.22E-04	0.003919004
mmu_circ_0016172		circRNA	14.13	0.17	-6.341600804	3.02E-04	0.007957644
mmu_circ_0016295		circRNA	54.58	12.97	-2.073745627	0.001093402	0.021250249
mmu_circ_0016297		circRNA	30.05	0.18	-7.420336507	4.84E-06	2.93E-04
